# Supplementary material for: Biodiversity priority areas and conservation strategies for seed plants in China
Source: Front Plant Sci. 2022 Aug 12;13:962609. doi: 10.3389/fpls.2022.962609 (PMC9412182; doi:10.3389/fpls.2022.962609)
Supplement: Supplementary file 2 [file Data_Sheet_2.xlsx]

## Sheet: Table S1.1
Supplementary Tables S1.1-S1.6
Table S1.1 The list of all seed plants, angiosperms, gymnosperms, endemic and threatened species in China.
Class	family	Family	Genus	Latename	Threatened species	Species endemic to China
Angiosperm	ACANTHACEAE	Acanthaceae	Acanthus	Acanthus ebracteatus
Angiosperm	ACANTHACEAE	Acanthaceae	Acanthus	Acanthus ilicifolius
Angiosperm	ACANTHACEAE	Acanthaceae	Acanthus	Acanthus leucostachyus
Angiosperm	ACANTHACEAE	Acanthaceae	Andrographis	Andrographis laxiflora var. glomeruliflora
Angiosperm	ACANTHACEAE	Acanthaceae	Andrographis	Andrographis laxiflora var. laxiflora
Angiosperm	ACANTHACEAE	Acanthaceae	Asystasia	Asystasia chelonoides
Angiosperm	ACANTHACEAE	Acanthaceae	Asystasia	Asystasia gangetica
Angiosperm	ACANTHACEAE	Acanthaceae	Asystasia	Asystasia nemorum
Angiosperm	ACANTHACEAE	Acanthaceae	Asystasia	Asystasia salicifolia
Angiosperm	ACANTHACEAE	Acanthaceae	Asystasiella	Asystasiella chinensis
Angiosperm	ACANTHACEAE	Acanthaceae	Asystasiella	Asystasiella neesiana
Angiosperm	ACANTHACEAE	Acanthaceae	Avicennia	Avicennia marina
Angiosperm	ACANTHACEAE	Acanthaceae	Barleria	Barleria cristata var. cristata
Angiosperm	ACANTHACEAE	Acanthaceae	Barleria	Barleria cristata var. mairei
Angiosperm	ACANTHACEAE	Acanthaceae	Barleria	Barleria integrisepala		endemism
Angiosperm	ACANTHACEAE	Acanthaceae	Barleria	Barleria lupulina
Angiosperm	ACANTHACEAE	Acanthaceae	Barleria	Barleria prionitis
Angiosperm	ACANTHACEAE	Acanthaceae	Barleria	Barleria strigosa
Angiosperm	ACANTHACEAE	Acanthaceae	Blechum	Blechum pyramidatum
Angiosperm	ACANTHACEAE	Acanthaceae	Blepharis	Blepharis maderaspatensis
Angiosperm	ACANTHACEAE	Acanthaceae	Chroesthes	Chroesthes lanceolata
Angiosperm	ACANTHACEAE	Acanthaceae	Clinacanthus	Clinacanthus nutans var. nutans
Angiosperm	ACANTHACEAE	Acanthaceae	Clinacanthus	Clinacanthus nutans var. robinsoni
Angiosperm	ACANTHACEAE	Acanthaceae	Codonacanthus	Codonacanthus pauciflorus
Angiosperm	ACANTHACEAE	Acanthaceae	Cosmianthemum	Cosmianthemum knoxifolium
Angiosperm	ACANTHACEAE	Acanthaceae	Cosmianthemum	Cosmianthemum knoxiifolium
Angiosperm	ACANTHACEAE	Acanthaceae	Cosmianthemum	Cosmianthemum viriduliflorum		endemism
Angiosperm	ACANTHACEAE	Acanthaceae	Cystacanthus	Cystacanthus paniculatus
Angiosperm	ACANTHACEAE	Acanthaceae	Cystacanthus	Cystacanthus yunnanensis		endemism
Angiosperm	ACANTHACEAE	Acanthaceae	Dicliptera	Dicliptera bupleuroides
Angiosperm	ACANTHACEAE	Acanthaceae	Dicliptera	Dicliptera chinensis
Angiosperm	ACANTHACEAE	Acanthaceae	Dicliptera	Dicliptera induta		endemism
Angiosperm	ACANTHACEAE	Acanthaceae	Echinacanthus	Echinacanthus lofouensis		endemism
Angiosperm	ACANTHACEAE	Acanthaceae	Echinacanthus	Echinacanthus longipes
Angiosperm	ACANTHACEAE	Acanthaceae	Eranthemum	Eranthemum austrosinense		endemism
Angiosperm	ACANTHACEAE	Acanthaceae	Eranthemum	Eranthemum austrosinensis var. pubipetalum
Angiosperm	ACANTHACEAE	Acanthaceae	Eranthemum	Eranthemum splendens
Angiosperm	ACANTHACEAE	Acanthaceae	Gymnostachyum	Gymnostachyum kwangsiense
Angiosperm	ACANTHACEAE	Acanthaceae	Gymnostachyum	Gymnostachyum sinense		endemism
Angiosperm	ACANTHACEAE	Acanthaceae	Gymnostachyum	Gymnostachyum subrosulatum		endemism
Angiosperm	ACANTHACEAE	Acanthaceae	Hemigraphis	Hemigraphis cumingiana
Angiosperm	ACANTHACEAE	Acanthaceae	Hemigraphis	Hemigraphis primulifolia
Angiosperm	ACANTHACEAE	Acanthaceae	Hemigraphis	Hemigraphis reptans
Angiosperm	ACANTHACEAE	Acanthaceae	Hygrophila	Hygrophila erecta
Angiosperm	ACANTHACEAE	Acanthaceae	Hygrophila	Hygrophila lancea
Angiosperm	ACANTHACEAE	Acanthaceae	Hygrophila	Hygrophila megalantha
Angiosperm	ACANTHACEAE	Acanthaceae	Hygrophila	Hygrophila phlomiodes
Angiosperm	ACANTHACEAE	Acanthaceae	Hygrophila	Hygrophila phlomoides
Angiosperm	ACANTHACEAE	Acanthaceae	Hygrophila	Hygrophila pogonocalyx		endemism
Angiosperm	ACANTHACEAE	Acanthaceae	Hygrophila	Hygrophila polysperma
Angiosperm	ACANTHACEAE	Acanthaceae	Hygrophila	Hygrophila ringens
Angiosperm	ACANTHACEAE	Acanthaceae	Hygrophila	Hygrophila salicifolia
Angiosperm	ACANTHACEAE	Acanthaceae	Hypoestes	Hypoestes cumingiana
Angiosperm	ACANTHACEAE	Acanthaceae	Hypoestes	Hypoestes purpurea
Angiosperm	ACANTHACEAE	Acanthaceae	Hypoestes	Hypoestes triflora
Angiosperm	ACANTHACEAE	Acanthaceae	Isoglossa	Isoglossa collina
Angiosperm	ACANTHACEAE	Acanthaceae	Isoglossa	Isoglossa glabra		endemism
Angiosperm	ACANTHACEAE	Acanthaceae	Jacobinia	Jacobinia procumbens
Angiosperm	ACANTHACEAE	Acanthaceae	Justicia	Justicia acutangula		endemism
Angiosperm	ACANTHACEAE	Acanthaceae	Justicia	Justicia albovelata		endemism
Angiosperm	ACANTHACEAE	Acanthaceae	Justicia	Justicia alboviridis
Angiosperm	ACANTHACEAE	Acanthaceae	Justicia	Justicia amblyosepala		endemism
Angiosperm	ACANTHACEAE	Acanthaceae	Justicia	Justicia austroguanxiensis fo. albinervia
Angiosperm	ACANTHACEAE	Acanthaceae	Justicia	Justicia austroguanxiensis fo. austroguanxiensis
Angiosperm	ACANTHACEAE	Acanthaceae	Justicia	Justicia austrosinensis		endemism
Angiosperm	ACANTHACEAE	Acanthaceae	Justicia	Justicia cardiophylla
Angiosperm	ACANTHACEAE	Acanthaceae	Justicia	Justicia championi
Angiosperm	ACANTHACEAE	Acanthaceae	Justicia	Justicia championii		endemism
Angiosperm	ACANTHACEAE	Acanthaceae	Justicia	Justicia demissa		endemism
Angiosperm	ACANTHACEAE	Acanthaceae	Justicia	Justicia diffusa
Angiosperm	ACANTHACEAE	Acanthaceae	Justicia	Justicia ferruginea		endemism
Angiosperm	ACANTHACEAE	Acanthaceae	Justicia	Justicia hainanensis		endemism
Angiosperm	ACANTHACEAE	Acanthaceae	Justicia	Justicia kampotiana
Angiosperm	ACANTHACEAE	Acanthaceae	Justicia	Justicia khasiana
Angiosperm	ACANTHACEAE	Acanthaceae	Justicia	Justicia kouytcheensis		endemism
Angiosperm	ACANTHACEAE	Acanthaceae	Justicia	Justicia kwangsiensis		endemism
Angiosperm	ACANTHACEAE	Acanthaceae	Justicia	Justicia latiflora		endemism
Angiosperm	ACANTHACEAE	Acanthaceae	Justicia	Justicia leptostachya		endemism
Angiosperm	ACANTHACEAE	Acanthaceae	Justicia	Justicia lianshanica		endemism
Angiosperm	ACANTHACEAE	Acanthaceae	Justicia	Justicia loheri
Angiosperm	ACANTHACEAE	Acanthaceae	Justicia	Justicia microdonta		endemism
Angiosperm	ACANTHACEAE	Acanthaceae	Justicia	Justicia multinodis
Angiosperm	ACANTHACEAE	Acanthaceae	Justicia	Justicia neolinearifolia subsp. liangkwangensis
Angiosperm	ACANTHACEAE	Acanthaceae	Justicia	Justicia neolinearifolia subsp. neolinearifolia
Angiosperm	ACANTHACEAE	Acanthaceae	Justicia	Justicia panduriformis
Angiosperm	ACANTHACEAE	Acanthaceae	Justicia	Justicia patentiflora
Angiosperm	ACANTHACEAE	Acanthaceae	Justicia	Justicia procumbens
Angiosperm	ACANTHACEAE	Acanthaceae	Justicia	Justicia procumbens var. hayatae
Angiosperm	ACANTHACEAE	Acanthaceae	Justicia	Justicia procumbens var. hayatai
Angiosperm	ACANTHACEAE	Acanthaceae	Justicia	Justicia procumbens var. hirsuta
Angiosperm	ACANTHACEAE	Acanthaceae	Justicia	Justicia procumbens var. latispica
Angiosperm	ACANTHACEAE	Acanthaceae	Justicia	Justicia procumbens var. linearifolia
Angiosperm	ACANTHACEAE	Acanthaceae	Justicia	Justicia procumbens var. procumbens
Angiosperm	ACANTHACEAE	Acanthaceae	Justicia	Justicia pseudospicata		endemism
Angiosperm	ACANTHACEAE	Acanthaceae	Justicia	Justicia quadrifaria
Angiosperm	ACANTHACEAE	Acanthaceae	Justicia	Justicia siccanea		endemism
Angiosperm	ACANTHACEAE	Acanthaceae	Justicia	Justicia simplex
Angiosperm	ACANTHACEAE	Acanthaceae	Justicia	Justicia vagabunda
Angiosperm	ACANTHACEAE	Acanthaceae	Justicia	Justicia vasculosa
Angiosperm	ACANTHACEAE	Acanthaceae	Justicia	Justicia xantholeuca		endemism
Angiosperm	ACANTHACEAE	Acanthaceae	Justicia	Justicia xerobatica		endemism
Angiosperm	ACANTHACEAE	Acanthaceae	Justicia	Justicia xerophila		endemism
Angiosperm	ACANTHACEAE	Acanthaceae	Justicia	Justicia xylopoda		endemism
Angiosperm	ACANTHACEAE	Acanthaceae	Justicia	Justicia yunnanensis		endemism
Angiosperm	ACANTHACEAE	Acanthaceae	Kudoacanthus	Kudoacanthus albonervosa		endemism
Angiosperm	ACANTHACEAE	Acanthaceae	Kudoacanthus	Kudoacanthus albo-nervosa
Angiosperm	ACANTHACEAE	Acanthaceae	Lepidagathis	Lepidagathis fasciculata
Angiosperm	ACANTHACEAE	Acanthaceae	Lepidagathis	Lepidagathis formosensis		endemism
Angiosperm	ACANTHACEAE	Acanthaceae	Lepidagathis	Lepidagathis hainanensis		endemism
Angiosperm	ACANTHACEAE	Acanthaceae	Lepidagathis	Lepidagathis inaequalis
Angiosperm	ACANTHACEAE	Acanthaceae	Lepidagathis	Lepidagathis incurva
Angiosperm	ACANTHACEAE	Acanthaceae	Lepidagathis	Lepidagathis secunda
Angiosperm	ACANTHACEAE	Acanthaceae	Lepidagathis	Lepidagathis stenophylla		endemism
Angiosperm	ACANTHACEAE	Acanthaceae	Leptosiphonium	Leptosiphonium venustum
Angiosperm	ACANTHACEAE	Acanthaceae	Leptostachya	Leptostachya wallichii
Angiosperm	ACANTHACEAE	Acanthaceae	Nelsonia	Nelsonia canescens
Angiosperm	ACANTHACEAE	Acanthaceae	Pararuellia	Pararuellia alata		endemism
Angiosperm	ACANTHACEAE	Acanthaceae	Pararuellia	Pararuellia cavaleriei		endemism
Angiosperm	ACANTHACEAE	Acanthaceae	Pararuellia	Pararuellia delavayana		endemism
Angiosperm	ACANTHACEAE	Acanthaceae	Pararuellia	Pararuellia hainanensis		endemism
Angiosperm	ACANTHACEAE	Acanthaceae	Peristrophe	Peristrophe bivalvis
Angiosperm	ACANTHACEAE	Acanthaceae	Peristrophe	Peristrophe fera var. fera
Angiosperm	ACANTHACEAE	Acanthaceae	Peristrophe	Peristrophe fera var. intermedia
Angiosperm	ACANTHACEAE	Acanthaceae	Peristrophe	Peristrophe japonica
Angiosperm	ACANTHACEAE	Acanthaceae	Peristrophe	Peristrophe lanceolaria
Angiosperm	ACANTHACEAE	Acanthaceae	Peristrophe	Peristrophe montana
Angiosperm	ACANTHACEAE	Acanthaceae	Peristrophe	Peristrophe pamiculata
Angiosperm	ACANTHACEAE	Acanthaceae	Peristrophe	Peristrophe roxburghiana
Angiosperm	ACANTHACEAE	Acanthaceae	Peristrophe	Peristrophe strigosa		endemism
Angiosperm	ACANTHACEAE	Acanthaceae	Peristrophe	Peristrophe yunnanensis		endemism
Angiosperm	ACANTHACEAE	Acanthaceae	Phaulopsis	Phaulopsis dorsiflora
Angiosperm	ACANTHACEAE	Acanthaceae	Phlogacanthus	Phlogacanthus colaniae
Angiosperm	ACANTHACEAE	Acanthaceae	Phlogacanthus	Phlogacanthus curviflorus
Angiosperm	ACANTHACEAE	Acanthaceae	Phlogacanthus	Phlogacanthus pubinervius
Angiosperm	ACANTHACEAE	Acanthaceae	Phlogacanthus	Phlogacanthus pyramidalis
Angiosperm	ACANTHACEAE	Acanthaceae	Phlogacanthus	Phlogacanthus vitellinus
Angiosperm	ACANTHACEAE	Acanthaceae	Pseuderanthemum	Pseuderanthemum couderci
Angiosperm	ACANTHACEAE	Acanthaceae	Pseuderanthemum	Pseuderanthemum graciliflorum
Angiosperm	ACANTHACEAE	Acanthaceae	Pseuderanthemum	Pseuderanthemum haikangense		endemism
Angiosperm	ACANTHACEAE	Acanthaceae	Pseuderanthemum	Pseuderanthemum latifolium
Angiosperm	ACANTHACEAE	Acanthaceae	Pseuderanthemum	Pseuderanthemum polyanthum
Angiosperm	ACANTHACEAE	Acanthaceae	Pseuderanthemum	Pseuderanthemum shweliense		endemism
Angiosperm	ACANTHACEAE	Acanthaceae	Pseuderanthemum	Pseuderanthemum taipingense
Angiosperm	ACANTHACEAE	Acanthaceae	Pseuderanthemum	Pseuderanthemum teysmanni
Angiosperm	ACANTHACEAE	Acanthaceae	Pteracanthus	Pteracanthus extensus
Angiosperm	ACANTHACEAE	Acanthaceae	Rhinacanthus	Rhinacanthus beesianus		endemism
Angiosperm	ACANTHACEAE	Acanthaceae	Rhinacanthus	Rhinacanthus calaratus
Angiosperm	ACANTHACEAE	Acanthaceae	Rhinacanthus	Rhinacanthus nasutus
Angiosperm	ACANTHACEAE	Acanthaceae	Rostellularia	Rostellularia procumbens
Angiosperm	ACANTHACEAE	Acanthaceae	Ruellia	Ruellia repens
Angiosperm	ACANTHACEAE	Acanthaceae	Rungia	Rungia axilliflora		endemism
Angiosperm	ACANTHACEAE	Acanthaceae	Rungia	Rungia chinensis
Angiosperm	ACANTHACEAE	Acanthaceae	Rungia	Rungia densiflora		endemism
Angiosperm	ACANTHACEAE	Acanthaceae	Rungia	Rungia hirpex		endemism
Angiosperm	ACANTHACEAE	Acanthaceae	Rungia	Rungia mina		endemism
Angiosperm	ACANTHACEAE	Acanthaceae	Rungia	Rungia pectinata
Angiosperm	ACANTHACEAE	Acanthaceae	Rungia	Rungia pinpienensis		endemism
Angiosperm	ACANTHACEAE	Acanthaceae	Rungia	Rungia pungens		endemism
Angiosperm	ACANTHACEAE	Acanthaceae	Rungia	Rungia stolonifera
Angiosperm	ACANTHACEAE	Acanthaceae	Rungia	Rungia taiwanensis		endemism
Angiosperm	ACANTHACEAE	Acanthaceae	Rungia	Rungia yunnanensis		endemism
Angiosperm	ACANTHACEAE	Acanthaceae	Sanchezia	Sanchezia nobilis
Angiosperm	ACANTHACEAE	Acanthaceae	Staurogyne	Staurogyne brachystachya
Angiosperm	ACANTHACEAE	Acanthaceae	Staurogyne	Staurogyne chapaensis
Angiosperm	ACANTHACEAE	Acanthaceae	Staurogyne	Staurogyne concinnula
Angiosperm	ACANTHACEAE	Acanthaceae	Staurogyne	Staurogyne hainanensis		endemism
Angiosperm	ACANTHACEAE	Acanthaceae	Staurogyne	Staurogyne hypoleuca
Angiosperm	ACANTHACEAE	Acanthaceae	Staurogyne	Staurogyne longicuneata		endemism
Angiosperm	ACANTHACEAE	Acanthaceae	Staurogyne	Staurogyne paotingensis		endemism
Angiosperm	ACANTHACEAE	Acanthaceae	Staurogyne	Staurogyne rivularis
Angiosperm	ACANTHACEAE	Acanthaceae	Staurogyne	Staurogyne sesamoides
Angiosperm	ACANTHACEAE	Acanthaceae	Staurogyne	Staurogyne sichuanica		endemism
Angiosperm	ACANTHACEAE	Acanthaceae	Staurogyne	Staurogyne sinica		endemism
Angiosperm	ACANTHACEAE	Acanthaceae	Staurogyne	Staurogyne stenophylla		endemism
Angiosperm	ACANTHACEAE	Acanthaceae	Staurogyne	Staurogyne strigosa		endemism
Angiosperm	ACANTHACEAE	Acanthaceae	Staurogyne	Staurogyne yunnanensis		endemism
Angiosperm	ACANTHACEAE	Acanthaceae	Strobilanthes	Strobilanthes abbreviata
Angiosperm	ACANTHACEAE	Acanthaceae	Strobilanthes	Strobilanthes affinis
Angiosperm	ACANTHACEAE	Acanthaceae	Strobilanthes	Strobilanthes annauritica
Angiosperm	ACANTHACEAE	Acanthaceae	Strobilanthes	Strobilanthes aprica
Angiosperm	ACANTHACEAE	Acanthaceae	Strobilanthes	Strobilanthes apricus
Angiosperm	ACANTHACEAE	Acanthaceae	Strobilanthes	Strobilanthes argentea
Angiosperm	ACANTHACEAE	Acanthaceae	Strobilanthes	Strobilanthes atropurpurea
Angiosperm	ACANTHACEAE	Acanthaceae	Strobilanthes	Strobilanthes auriculata var. auriculata
Angiosperm	ACANTHACEAE	Acanthaceae	Strobilanthes	Strobilanthes auriculata var. dyeriana
Angiosperm	ACANTHACEAE	Acanthaceae	Strobilanthes	Strobilanthes austrosinensis		endemism
Angiosperm	ACANTHACEAE	Acanthaceae	Strobilanthes	Strobilanthes biocullata		endemism
Angiosperm	ACANTHACEAE	Acanthaceae	Strobilanthes	Strobilanthes botryanthus
Angiosperm	ACANTHACEAE	Acanthaceae	Strobilanthes	Strobilanthes brunnescens
Angiosperm	ACANTHACEAE	Acanthaceae	Strobilanthes	Strobilanthes capitata
Angiosperm	ACANTHACEAE	Acanthaceae	Strobilanthes	Strobilanthes chinensis
Angiosperm	ACANTHACEAE	Acanthaceae	Strobilanthes	Strobilanthes claviculatus
Angiosperm	ACANTHACEAE	Acanthaceae	Strobilanthes	Strobilanthes cognatus
Angiosperm	ACANTHACEAE	Acanthaceae	Strobilanthes	Strobilanthes compacta		endemism
Angiosperm	ACANTHACEAE	Acanthaceae	Strobilanthes	Strobilanthes congesta
Angiosperm	ACANTHACEAE	Acanthaceae	Strobilanthes	Strobilanthes congestus
Angiosperm	ACANTHACEAE	Acanthaceae	Strobilanthes	Strobilanthes cruciata
Angiosperm	ACANTHACEAE	Acanthaceae	Strobilanthes	Strobilanthes cusia
Angiosperm	ACANTHACEAE	Acanthaceae	Strobilanthes	Strobilanthes cycla
Angiosperm	ACANTHACEAE	Acanthaceae	Strobilanthes	Strobilanthes cyclus		endemism
Angiosperm	ACANTHACEAE	Acanthaceae	Strobilanthes	Strobilanthes cyphanthus
Angiosperm	ACANTHACEAE	Acanthaceae	Strobilanthes	Strobilanthes cystolithigera
Angiosperm	ACANTHACEAE	Acanthaceae	Strobilanthes	Strobilanthes dalzielii
Angiosperm	ACANTHACEAE	Acanthaceae	Strobilanthes	Strobilanthes dalziellii
Angiosperm	ACANTHACEAE	Acanthaceae	Strobilanthes	Strobilanthes dimorphotricha
Angiosperm	ACANTHACEAE	Acanthaceae	Strobilanthes	Strobilanthes dryadum		endemism
Angiosperm	ACANTHACEAE	Acanthaceae	Strobilanthes	Strobilanthes echinata
Angiosperm	ACANTHACEAE	Acanthaceae	Strobilanthes	Strobilanthes esquirolii
Angiosperm	ACANTHACEAE	Acanthaceae	Strobilanthes	Strobilanthes euantha
Angiosperm	ACANTHACEAE	Acanthaceae	Strobilanthes	Strobilanthes ferruginea		endemism
Angiosperm	ACANTHACEAE	Acanthaceae	Strobilanthes	Strobilanthes flexa		endemism
Angiosperm	ACANTHACEAE	Acanthaceae	Strobilanthes	Strobilanthes flexicaulis
Angiosperm	ACANTHACEAE	Acanthaceae	Strobilanthes	Strobilanthes flexus
Angiosperm	ACANTHACEAE	Acanthaceae	Strobilanthes	Strobilanthes fluviatilis
Angiosperm	ACANTHACEAE	Acanthaceae	Strobilanthes	Strobilanthes formosanus
Angiosperm	ACANTHACEAE	Acanthaceae	Strobilanthes	Strobilanthes forrestii		endemism
Angiosperm	ACANTHACEAE	Acanthaceae	Strobilanthes	Strobilanthes guangxiensis		endemism
Angiosperm	ACANTHACEAE	Acanthaceae	Strobilanthes	Strobilanthes hamiltoniana
Angiosperm	ACANTHACEAE	Acanthaceae	Strobilanthes	Strobilanthes helicta
Angiosperm	ACANTHACEAE	Acanthaceae	Strobilanthes	Strobilanthes henryi		endemism
Angiosperm	ACANTHACEAE	Acanthaceae	Strobilanthes	Strobilanthes heteroclita		endemism
Angiosperm	ACANTHACEAE	Acanthaceae	Strobilanthes	Strobilanthes hossei
Angiosperm	ACANTHACEAE	Acanthaceae	Strobilanthes	Strobilanthes hupehensis		endemism
Angiosperm	ACANTHACEAE	Acanthaceae	Strobilanthes	Strobilanthes hygrophiloides
Angiosperm	ACANTHACEAE	Acanthaceae	Strobilanthes	Strobilanthes inflata var. aenobarba
Angiosperm	ACANTHACEAE	Acanthaceae	Strobilanthes	Strobilanthes inflata var. gongshanensis
Angiosperm	ACANTHACEAE	Acanthaceae	Strobilanthes	Strobilanthes inflata var. inflata
Angiosperm	ACANTHACEAE	Acanthaceae	Strobilanthes	Strobilanthes japonica
Angiosperm	ACANTHACEAE	Acanthaceae	Strobilanthes	Strobilanthes kingdonii		endemism
Angiosperm	ACANTHACEAE	Acanthaceae	Strobilanthes	Strobilanthes labordei		endemism
Angiosperm	ACANTHACEAE	Acanthaceae	Strobilanthes	Strobilanthes lachenensis
Angiosperm	ACANTHACEAE	Acanthaceae	Strobilanthes	Strobilanthes lactucifolia
Angiosperm	ACANTHACEAE	Acanthaceae	Strobilanthes	Strobilanthes lamiifolia
Angiosperm	ACANTHACEAE	Acanthaceae	Strobilanthes	Strobilanthes lamium		endemism
Angiosperm	ACANTHACEAE	Acanthaceae	Strobilanthes	Strobilanthes lanyuensis		endemism
Angiosperm	ACANTHACEAE	Acanthaceae	Strobilanthes	Strobilanthes lihengiae		endemism
Angiosperm	ACANTHACEAE	Acanthaceae	Strobilanthes	Strobilanthes longespicatus
Angiosperm	ACANTHACEAE	Acanthaceae	Strobilanthes	Strobilanthes longgangensis		endemism
Angiosperm	ACANTHACEAE	Acanthaceae	Strobilanthes	Strobilanthes longiflora		endemism
Angiosperm	ACANTHACEAE	Acanthaceae	Strobilanthes	Strobilanthes longispica
Angiosperm	ACANTHACEAE	Acanthaceae	Strobilanthes	Strobilanthes longispicatus
Angiosperm	ACANTHACEAE	Acanthaceae	Strobilanthes	Strobilanthes longzhouensis
Angiosperm	ACANTHACEAE	Acanthaceae	Strobilanthes	Strobilanthes lyi
Angiosperm	ACANTHACEAE	Acanthaceae	Strobilanthes	Strobilanthes mastersii
Angiosperm	ACANTHACEAE	Acanthaceae	Strobilanthes	Strobilanthes medogensis		endemism
Angiosperm	ACANTHACEAE	Acanthaceae	Strobilanthes	Strobilanthes mucronatoproducta
Angiosperm	ACANTHACEAE	Acanthaceae	Strobilanthes	Strobilanthes myura		endemism
Angiosperm	ACANTHACEAE	Acanthaceae	Strobilanthes	Strobilanthes nemorosa		endemism
Angiosperm	ACANTHACEAE	Acanthaceae	Strobilanthes	Strobilanthes nobilis
Angiosperm	ACANTHACEAE	Acanthaceae	Strobilanthes	Strobilanthes oligantha
Angiosperm	ACANTHACEAE	Acanthaceae	Strobilanthes	Strobilanthes oliganthus
Angiosperm	ACANTHACEAE	Acanthaceae	Strobilanthes	Strobilanthes oligocephala
Angiosperm	ACANTHACEAE	Acanthaceae	Strobilanthes	Strobilanthes oresbia
Angiosperm	ACANTHACEAE	Acanthaceae	Strobilanthes	Strobilanthes ovata		endemism
Angiosperm	ACANTHACEAE	Acanthaceae	Strobilanthes	Strobilanthes ovatibracteata		endemism
Angiosperm	ACANTHACEAE	Acanthaceae	Strobilanthes	Strobilanthes oxycalycina		endemism
Angiosperm	ACANTHACEAE	Acanthaceae	Strobilanthes	Strobilanthes pateriformis
Angiosperm	ACANTHACEAE	Acanthaceae	Strobilanthes	Strobilanthes penstemonoides
Angiosperm	ACANTHACEAE	Acanthaceae	Strobilanthes	Strobilanthes pentstemonoides
Angiosperm	ACANTHACEAE	Acanthaceae	Strobilanthes	Strobilanthes pinetorum		endemism
Angiosperm	ACANTHACEAE	Acanthaceae	Strobilanthes	Strobilanthes pinnatifidus
Angiosperm	ACANTHACEAE	Acanthaceae	Strobilanthes	Strobilanthes polyneuros
Angiosperm	ACANTHACEAE	Acanthaceae	Strobilanthes	Strobilanthes pteroclada
Angiosperm	ACANTHACEAE	Acanthaceae	Strobilanthes	Strobilanthes quadrifaria
Angiosperm	ACANTHACEAE	Acanthaceae	Strobilanthes	Strobilanthes rankanensis		endemism
Angiosperm	ACANTHACEAE	Acanthaceae	Strobilanthes	Strobilanthes reptans
Angiosperm	ACANTHACEAE	Acanthaceae	Strobilanthes	Strobilanthes retusa		endemism
Angiosperm	ACANTHACEAE	Acanthaceae	Strobilanthes	Strobilanthes rex
Angiosperm	ACANTHACEAE	Acanthaceae	Strobilanthes	Strobilanthes sarcorrhiza		endemism
Angiosperm	ACANTHACEAE	Acanthaceae	Strobilanthes	Strobilanthes serrata
Angiosperm	ACANTHACEAE	Acanthaceae	Strobilanthes	Strobilanthes sinica		endemism
Angiosperm	ACANTHACEAE	Acanthaceae	Strobilanthes	Strobilanthes speciosa
Angiosperm	ACANTHACEAE	Acanthaceae	Strobilanthes	Strobilanthes stenophylla
Angiosperm	ACANTHACEAE	Acanthaceae	Strobilanthes	Strobilanthes stolonifera		endemism
Angiosperm	ACANTHACEAE	Acanthaceae	Strobilanthes	Strobilanthes tetrasperma
Angiosperm	ACANTHACEAE	Acanthaceae	Strobilanthes	Strobilanthes tetraspermus
Angiosperm	ACANTHACEAE	Acanthaceae	Strobilanthes	Strobilanthes tibetica
Angiosperm	ACANTHACEAE	Acanthaceae	Strobilanthes	Strobilanthes tomentosa
Angiosperm	ACANTHACEAE	Acanthaceae	Strobilanthes	Strobilanthes tonkiensis
Angiosperm	ACANTHACEAE	Acanthaceae	Strobilanthes	Strobilanthes tonkinensis
Angiosperm	ACANTHACEAE	Acanthaceae	Strobilanthes	Strobilanthes torrentium
Angiosperm	ACANTHACEAE	Acanthaceae	Strobilanthes	Strobilanthes truncata
Angiosperm	ACANTHACEAE	Acanthaceae	Strobilanthes	Strobilanthes vallicola		endemism
Angiosperm	ACANTHACEAE	Acanthaceae	Strobilanthes	Strobilanthes versicolor		endemism
Angiosperm	ACANTHACEAE	Acanthaceae	Strobilanthes	Strobilanthes wallichii
Angiosperm	ACANTHACEAE	Acanthaceae	Strobilanthes	Strobilanthes wilsonii		endemism
Angiosperm	ACANTHACEAE	Acanthaceae	Strobilanthes	Strobilanthes yunnanensis		endemism
Angiosperm	ACANTHACEAE	Acanthaceae	Thunbergia	Thunbergia affinis
Angiosperm	ACANTHACEAE	Acanthaceae	Thunbergia	Thunbergia coccinea
Angiosperm	ACANTHACEAE	Acanthaceae	Thunbergia	Thunbergia cultivated
Angiosperm	ACANTHACEAE	Acanthaceae	Thunbergia	Thunbergia eberhardtii
Angiosperm	ACANTHACEAE	Acanthaceae	Thunbergia	Thunbergia erecta
Angiosperm	ACANTHACEAE	Acanthaceae	Thunbergia	Thunbergia fragrans subsp. fragrans
Angiosperm	ACANTHACEAE	Acanthaceae	Thunbergia	Thunbergia fragrans subsp. hainanensis
Angiosperm	ACANTHACEAE	Acanthaceae	Thunbergia	Thunbergia fragrans subsp. lanceolata
Angiosperm	ACANTHACEAE	Acanthaceae	Thunbergia	Thunbergia gibsonii
Angiosperm	ACANTHACEAE	Acanthaceae	Thunbergia	Thunbergia grandiflora
Angiosperm	ACANTHACEAE	Acanthaceae	Thunbergia	Thunbergia lacei
Angiosperm	ACANTHACEAE	Acanthaceae	Thunbergia	Thunbergia laurifolia
Angiosperm	ACANTHACEAE	Acanthaceae	Thunbergia	Thunbergia lutea
Angiosperm	ACHARIACEAE	Achariaceae	Gynocardia	Gynocardia odorata	EN
Angiosperm	ACHARIACEAE	Achariaceae	Hydnocarpus	Hydnocarpus alpinus
Angiosperm	ACHARIACEAE	Achariaceae	Hydnocarpus	Hydnocarpus annamensis	VU
Angiosperm	ACHARIACEAE	Achariaceae	Hydnocarpus	Hydnocarpus anthelminthica
Angiosperm	ACHARIACEAE	Achariaceae	Hydnocarpus	Hydnocarpus anthelmintica
Angiosperm	ACHARIACEAE	Achariaceae	Hydnocarpus	Hydnocarpus hainanensis	VU
Angiosperm	ACHARIACEAE	Achariaceae	Hydnocarpus	Hydnocarpus kurzii	VU
Angiosperm	ACORACEAE	Acoraceae	Acorus	Acorus calamus
Angiosperm	ACORACEAE	Acoraceae	Acorus	Acorus calamus var. calamus
Angiosperm	ACORACEAE	Acoraceae	Acorus	Acorus gramineus
Angiosperm	ACORACEAE	Acoraceae	Acorus	Acorus gramineus var. gramineus
Angiosperm	ACORACEAE	Acoraceae	Acorus	Acorus gramineus var. macrospadiceus
Angiosperm	ACORACEAE	Acoraceae	Acorus	Acorus rumphianus
Angiosperm	ACORACEAE	Acoraceae	Acorus	Acorus tatarinowii
Angiosperm	ACTINIDIACEAE	Actinidiaceae	Actinidia	Actinidia arguta
Angiosperm	ACTINIDIACEAE	Actinidiaceae	Actinidia	Actinidia arguta var. arguta
Angiosperm	ACTINIDIACEAE	Actinidiaceae	Actinidia	Actinidia arguta var. giraldii		endemism
Angiosperm	ACTINIDIACEAE	Actinidiaceae	Actinidia	Actinidia aucophflla
Angiosperm	ACTINIDIACEAE	Actinidiaceae	Actinidia	Actinidia aucophylla
Angiosperm	ACTINIDIACEAE	Actinidiaceae	Actinidia	Actinidia callosa
Angiosperm	ACTINIDIACEAE	Actinidiaceae	Actinidia	Actinidia callosa var. acuminata	CR	endemism
Angiosperm	ACTINIDIACEAE	Actinidiaceae	Actinidia	Actinidia callosa var. callosa
Angiosperm	ACTINIDIACEAE	Actinidiaceae	Actinidia	Actinidia callosa var. discolor		endemism
Angiosperm	ACTINIDIACEAE	Actinidiaceae	Actinidia	Actinidia callosa var. henryi		endemism
Angiosperm	ACTINIDIACEAE	Actinidiaceae	Actinidia	Actinidia callosa var. strigillosa		endemism
Angiosperm	ACTINIDIACEAE	Actinidiaceae	Actinidia	Actinidia chengkouensis	EN	endemism
Angiosperm	ACTINIDIACEAE	Actinidiaceae	Actinidia	Actinidia chinensis		endemism
Angiosperm	ACTINIDIACEAE	Actinidiaceae	Actinidia	Actinidia chinensis f. jingangshanensis
Angiosperm	ACTINIDIACEAE	Actinidiaceae	Actinidia	Actinidia chinensis var. chinensis		endemism
Angiosperm	ACTINIDIACEAE	Actinidiaceae	Actinidia	Actinidia chinensis var. deliciosa
Angiosperm	ACTINIDIACEAE	Actinidiaceae	Actinidia	Actinidia chinensis var. setosa		endemism
Angiosperm	ACTINIDIACEAE	Actinidiaceae	Actinidia	Actinidia chinenssis
Angiosperm	ACTINIDIACEAE	Actinidiaceae	Actinidia	Actinidia chrysantha		endemism
Angiosperm	ACTINIDIACEAE	Actinidiaceae	Actinidia	Actinidia cylindrica var. cylindrica		endemism
Angiosperm	ACTINIDIACEAE	Actinidiaceae	Actinidia	Actinidia cylindrica var. reticulata		endemism
Angiosperm	ACTINIDIACEAE	Actinidiaceae	Actinidia	Actinidia eriantha		endemism
Angiosperm	ACTINIDIACEAE	Actinidiaceae	Actinidia	Actinidia farinosa	VU	endemism
Angiosperm	ACTINIDIACEAE	Actinidiaceae	Actinidia	Actinidia fasciculoides var. cuneata	EN	endemism
Angiosperm	ACTINIDIACEAE	Actinidiaceae	Actinidia	Actinidia fasciculoides var. fasciculoides	EN	endemism
Angiosperm	ACTINIDIACEAE	Actinidiaceae	Actinidia	Actinidia fasciculoides var. orbiculata	EN	endemism
Angiosperm	ACTINIDIACEAE	Actinidiaceae	Actinidia	Actinidia fortunatii		endemism
Angiosperm	ACTINIDIACEAE	Actinidiaceae	Actinidia	Actinidia fulvicoma		endemism
Angiosperm	ACTINIDIACEAE	Actinidiaceae	Actinidia	Actinidia fulvicoma var. cinerascens	VU	endemism
Angiosperm	ACTINIDIACEAE	Actinidiaceae	Actinidia	Actinidia fulvicoma var. fulvicoma		endemism
Angiosperm	ACTINIDIACEAE	Actinidiaceae	Actinidia	Actinidia fulvicoma var. hirsuta	VU	endemism
Angiosperm	ACTINIDIACEAE	Actinidiaceae	Actinidia	Actinidia fulvicoma var. pachyphylla	VU	endemism
Angiosperm	ACTINIDIACEAE	Actinidiaceae	Actinidia	Actinidia glaucocallosa	VU	endemism
Angiosperm	ACTINIDIACEAE	Actinidiaceae	Actinidia	Actinidia glauco-callosa
Angiosperm	ACTINIDIACEAE	Actinidiaceae	Actinidia	Actinidia grandiflora	CR	endemism
Angiosperm	ACTINIDIACEAE	Actinidiaceae	Actinidia	Actinidia hemsleyana	VU	endemism
Angiosperm	ACTINIDIACEAE	Actinidiaceae	Actinidia	Actinidia henanensis
Angiosperm	ACTINIDIACEAE	Actinidiaceae	Actinidia	Actinidia henryi	VU	endemism
Angiosperm	ACTINIDIACEAE	Actinidiaceae	Actinidia	Actinidia holotricha		endemism
Angiosperm	ACTINIDIACEAE	Actinidiaceae	Actinidia	Actinidia hubeiensis	CR	endemism
Angiosperm	ACTINIDIACEAE	Actinidiaceae	Actinidia	Actinidia indochinensis var. indochinensis
Angiosperm	ACTINIDIACEAE	Actinidiaceae	Actinidia	Actinidia indochinensis var. ovatifolia	EN	endemism
Angiosperm	ACTINIDIACEAE	Actinidiaceae	Actinidia	Actinidia jiangxiensis
Angiosperm	ACTINIDIACEAE	Actinidiaceae	Actinidia	Actinidia kolomikta
Angiosperm	ACTINIDIACEAE	Actinidiaceae	Actinidia	Actinidia laevissima	VU	endemism
Angiosperm	ACTINIDIACEAE	Actinidiaceae	Actinidia	Actinidia lanceolata	VU	endemism
Angiosperm	ACTINIDIACEAE	Actinidiaceae	Actinidia	Actinidia latifolia
Angiosperm	ACTINIDIACEAE	Actinidiaceae	Actinidia	Actinidia latifolia var. latifolia
Angiosperm	ACTINIDIACEAE	Actinidiaceae	Actinidia	Actinidia latifolia var. mollis	VU	endemism
Angiosperm	ACTINIDIACEAE	Actinidiaceae	Actinidia	Actinidia liangguangensis		endemism
Angiosperm	ACTINIDIACEAE	Actinidiaceae	Actinidia	Actinidia lijiangensis	EN	endemism
Angiosperm	ACTINIDIACEAE	Actinidiaceae	Actinidia	Actinidia linguiensis	CR	endemism
Angiosperm	ACTINIDIACEAE	Actinidiaceae	Actinidia	Actinidia longicarpa	EN	endemism
Angiosperm	ACTINIDIACEAE	Actinidiaceae	Actinidia	Actinidia macrosperma var. macrosperma		endemism
Angiosperm	ACTINIDIACEAE	Actinidiaceae	Actinidia	Actinidia macrosperma var. mumoides		endemism
Angiosperm	ACTINIDIACEAE	Actinidiaceae	Actinidia	Actinidia melanandra		endemism
Angiosperm	ACTINIDIACEAE	Actinidiaceae	Actinidia	Actinidia melanandra var. glabrescens	CR	endemism
Angiosperm	ACTINIDIACEAE	Actinidiaceae	Actinidia	Actinidia melanandra var. melanandra		endemism
Angiosperm	ACTINIDIACEAE	Actinidiaceae	Actinidia	Actinidia melliana		endemism
Angiosperm	ACTINIDIACEAE	Actinidiaceae	Actinidia	Actinidia obovata	EN	endemism
Angiosperm	ACTINIDIACEAE	Actinidiaceae	Actinidia	Actinidia persicina	CR	endemism
Angiosperm	ACTINIDIACEAE	Actinidiaceae	Actinidia	Actinidia pilosula	VU	endemism
Angiosperm	ACTINIDIACEAE	Actinidiaceae	Actinidia	Actinidia polygama
Angiosperm	ACTINIDIACEAE	Actinidiaceae	Actinidia	Actinidia rongshuiensis	CR	endemism
Angiosperm	ACTINIDIACEAE	Actinidiaceae	Actinidia	Actinidia rubricaulis
Angiosperm	ACTINIDIACEAE	Actinidiaceae	Actinidia	Actinidia rubricaulis var. coriacea		endemism
Angiosperm	ACTINIDIACEAE	Actinidiaceae	Actinidia	Actinidia rubricaulis var. rubricaulis		endemism
Angiosperm	ACTINIDIACEAE	Actinidiaceae	Actinidia	Actinidia rubus		endemism
Angiosperm	ACTINIDIACEAE	Actinidiaceae	Actinidia	Actinidia rudis var. glabricaulis	VU	endemism
Angiosperm	ACTINIDIACEAE	Actinidiaceae	Actinidia	Actinidia rudis var. rudis	VU	endemism
Angiosperm	ACTINIDIACEAE	Actinidiaceae	Actinidia	Actinidia rufa
Angiosperm	ACTINIDIACEAE	Actinidiaceae	Actinidia	Actinidia rufotricha var. glomerata	EN	endemism
Angiosperm	ACTINIDIACEAE	Actinidiaceae	Actinidia	Actinidia rufotricha var. rufotricha	EN	endemism
Angiosperm	ACTINIDIACEAE	Actinidiaceae	Actinidia	Actinidia sabiifolia	VU	endemism
Angiosperm	ACTINIDIACEAE	Actinidiaceae	Actinidia	Actinidia sorbifolia	VU	endemism
Angiosperm	ACTINIDIACEAE	Actinidiaceae	Actinidia	Actinidia stellatopilosa	CR	endemism
Angiosperm	ACTINIDIACEAE	Actinidiaceae	Actinidia	Actinidia styracifolia	VU	endemism
Angiosperm	ACTINIDIACEAE	Actinidiaceae	Actinidia	Actinidia suberifolia	CR	endemism
Angiosperm	ACTINIDIACEAE	Actinidiaceae	Actinidia	Actinidia tetramera		endemism
Angiosperm	ACTINIDIACEAE	Actinidiaceae	Actinidia	Actinidia trichogyna	VU	endemism
Angiosperm	ACTINIDIACEAE	Actinidiaceae	Actinidia	Actinidia ulmifolia	EN	endemism
Angiosperm	ACTINIDIACEAE	Actinidiaceae	Actinidia	Actinidia umbelloides var. flabellifolia	CR	endemism
Angiosperm	ACTINIDIACEAE	Actinidiaceae	Actinidia	Actinidia umbelloides var. umbelloides	VU	endemism
Angiosperm	ACTINIDIACEAE	Actinidiaceae	Actinidia	Actinidia vahata
Angiosperm	ACTINIDIACEAE	Actinidiaceae	Actinidia	Actinidia valvata		endemism
Angiosperm	ACTINIDIACEAE	Actinidiaceae	Actinidia	Actinidia valvata var. boehmeriaefolia
Angiosperm	ACTINIDIACEAE	Actinidiaceae	Actinidia	Actinidia venosa		endemism
Angiosperm	ACTINIDIACEAE	Actinidiaceae	Actinidia	Actinidia vitifolia	VU	endemism
Angiosperm	ACTINIDIACEAE	Actinidiaceae	Actinidia	Actinidia zhejiangensis	CR	endemism
Angiosperm	ACTINIDIACEAE	Actinidiaceae	Clematoclethra	Clematoclethra actinidioides
Angiosperm	ACTINIDIACEAE	Actinidiaceae	Clematoclethra	Clematoclethra scandens		endemism
Angiosperm	ACTINIDIACEAE	Actinidiaceae	Clematoclethra	Clematoclethra scandens subsp. actinidioides		endemism
Angiosperm	ACTINIDIACEAE	Actinidiaceae	Clematoclethra	Clematoclethra scandens subsp. hemsleyi		endemism
Angiosperm	ACTINIDIACEAE	Actinidiaceae	Clematoclethra	Clematoclethra scandens subsp. scandens		endemism
Angiosperm	ACTINIDIACEAE	Actinidiaceae	Clematoclethra	Clematoclethra scandens subsp. tomentella		endemism
Angiosperm	ACTINIDIACEAE	Actinidiaceae	Saurauia	Saurauia cerea
Angiosperm	ACTINIDIACEAE	Actinidiaceae	Saurauia	Saurauia erythrocarpa		endemism
Angiosperm	ACTINIDIACEAE	Actinidiaceae	Saurauia	Saurauia erythrocarpa var. erythrocarpa	VU	endemism
Angiosperm	ACTINIDIACEAE	Actinidiaceae	Saurauia	Saurauia griffithii var. annamica	VU
Angiosperm	ACTINIDIACEAE	Actinidiaceae	Saurauia	Saurauia griffithii var. griffithii	VU
Angiosperm	ACTINIDIACEAE	Actinidiaceae	Saurauia	Saurauia macrotricha
Angiosperm	ACTINIDIACEAE	Actinidiaceae	Saurauia	Saurauia miniata	VU	endemism
Angiosperm	ACTINIDIACEAE	Actinidiaceae	Saurauia	Saurauia napaulensis
Angiosperm	ACTINIDIACEAE	Actinidiaceae	Saurauia	Saurauia polyneura var. paucinervis		endemism
Angiosperm	ACTINIDIACEAE	Actinidiaceae	Saurauia	Saurauia polyneura var. polyneura	VU	endemism
Angiosperm	ACTINIDIACEAE	Actinidiaceae	Saurauia	Saurauia punduana	EN
Angiosperm	ACTINIDIACEAE	Actinidiaceae	Saurauia	Saurauia rubricalyx		endemism
Angiosperm	ACTINIDIACEAE	Actinidiaceae	Saurauia	Saurauia thyrsiflora		endemism
Angiosperm	ACTINIDIACEAE	Actinidiaceae	Saurauia	Saurauia tristyla
Angiosperm	ACTINIDIACEAE	Actinidiaceae	Saurauia	Saurauia yunnanensis	VU	endemism
Angiosperm	ADOXACEAE	Adoxaceae	Adoxa	Adoxa moschatellina
Angiosperm	ADOXACEAE	Adoxaceae	Adoxa	Adoxa omeiensis	EN	endemism
Angiosperm	ADOXACEAE	Adoxaceae	Adoxa	Adoxa orientalis
Angiosperm	ADOXACEAE	Adoxaceae	Sambucus	Sambucus adnata
Angiosperm	ADOXACEAE	Adoxaceae	Sambucus	Sambucus chinensis
Angiosperm	ADOXACEAE	Adoxaceae	Sambucus	Sambucus javanica
Angiosperm	ADOXACEAE	Adoxaceae	Sambucus	Sambucus nigra
Angiosperm	ADOXACEAE	Adoxaceae	Sambucus	Sambucus sibirica
Angiosperm	ADOXACEAE	Adoxaceae	Sambucus	Sambucus sieboldiana
Angiosperm	ADOXACEAE	Adoxaceae	Sambucus	Sambucus williamsii		endemism
Angiosperm	ADOXACEAE	Adoxaceae	Sinadoxa	Sinadoxa corydalifolia	VU	endemism
Angiosperm	ADOXACEAE	Adoxaceae	Tetradoxa	Tetradoxa omeiensis
Angiosperm	ADOXACEAE	Adoxaceae	Viburnum	Viburnum amplifolium		endemism
Angiosperm	ADOXACEAE	Adoxaceae	Viburnum	Viburnum arboricola
Angiosperm	ADOXACEAE	Adoxaceae	Viburnum	Viburnum atrocyaneum
Angiosperm	ADOXACEAE	Adoxaceae	Viburnum	Viburnum betulifolium		endemism
Angiosperm	ADOXACEAE	Adoxaceae	Viburnum	Viburnum brachybotryum		endemism
Angiosperm	ADOXACEAE	Adoxaceae	Viburnum	Viburnum brevitubum		endemism
Angiosperm	ADOXACEAE	Adoxaceae	Viburnum	Viburnum burejaeticum
Angiosperm	ADOXACEAE	Adoxaceae	Viburnum	Viburnum burmanicum
Angiosperm	ADOXACEAE	Adoxaceae	Viburnum	Viburnum chingii var. chingii		endemism
Angiosperm	ADOXACEAE	Adoxaceae	Viburnum	Viburnum chingii var. limitaneum
Angiosperm	ADOXACEAE	Adoxaceae	Viburnum	Viburnum chinshanense		endemism
Angiosperm	ADOXACEAE	Adoxaceae	Viburnum	Viburnum chunii		endemism
Angiosperm	ADOXACEAE	Adoxaceae	Viburnum	Viburnum cinnamomifolium		endemism
Angiosperm	ADOXACEAE	Adoxaceae	Viburnum	Viburnum congestum		endemism
Angiosperm	ADOXACEAE	Adoxaceae	Viburnum	Viburnum corylifolium
Angiosperm	ADOXACEAE	Adoxaceae	Viburnum	Viburnum corymbiflorum		endemism
Angiosperm	ADOXACEAE	Adoxaceae	Viburnum	Viburnum corymbiflorum subsp. corymbiflorum		endemism
Angiosperm	ADOXACEAE	Adoxaceae	Viburnum	Viburnum corymbiflorum subsp. malifolium		endemism
Angiosperm	ADOXACEAE	Adoxaceae	Viburnum	Viburnum cotinifolium
Angiosperm	ADOXACEAE	Adoxaceae	Viburnum	Viburnum cylindricum
Angiosperm	ADOXACEAE	Adoxaceae	Viburnum	Viburnum dahielii
Angiosperm	ADOXACEAE	Adoxaceae	Viburnum	Viburnum dalzielii		endemism
Angiosperm	ADOXACEAE	Adoxaceae	Viburnum	Viburnum davidii		endemism
Angiosperm	ADOXACEAE	Adoxaceae	Viburnum	Viburnum dilatatum
Angiosperm	ADOXACEAE	Adoxaceae	Viburnum	Viburnum erosum var. erosum
Angiosperm	ADOXACEAE	Adoxaceae	Viburnum	Viburnum erosum var. taquetii
Angiosperm	ADOXACEAE	Adoxaceae	Viburnum	Viburnum erubescens
Angiosperm	ADOXACEAE	Adoxaceae	Viburnum	Viburnum farreri		endemism
Angiosperm	ADOXACEAE	Adoxaceae	Viburnum	Viburnum foetidum
Angiosperm	ADOXACEAE	Adoxaceae	Viburnum	Viburnum foetidum var. ceanothoides	EN	endemism
Angiosperm	ADOXACEAE	Adoxaceae	Viburnum	Viburnum foetidum var. foetidum
Angiosperm	ADOXACEAE	Adoxaceae	Viburnum	Viburnum foetidum var. rectangulatum		endemism
Angiosperm	ADOXACEAE	Adoxaceae	Viburnum	Viburnum fordiae		endemism
Angiosperm	ADOXACEAE	Adoxaceae	Viburnum	Viburnum formosanum subsp. formosanum		endemism
Angiosperm	ADOXACEAE	Adoxaceae	Viburnum	Viburnum formosanum subsp. leiogynum		endemism
Angiosperm	ADOXACEAE	Adoxaceae	Viburnum	Viburnum forrrtosaum
Angiosperm	ADOXACEAE	Adoxaceae	Viburnum	Viburnum glomeratum
Angiosperm	ADOXACEAE	Adoxaceae	Viburnum	Viburnum grandiflorum
Angiosperm	ADOXACEAE	Adoxaceae	Viburnum	Viburnum hainanense
Angiosperm	ADOXACEAE	Adoxaceae	Viburnum	Viburnum hanceanum		endemism
Angiosperm	ADOXACEAE	Adoxaceae	Viburnum	Viburnum hengshanicum		endemism
Angiosperm	ADOXACEAE	Adoxaceae	Viburnum	Viburnum henryi		endemism
Angiosperm	ADOXACEAE	Adoxaceae	Viburnum	Viburnum inopinatum
Angiosperm	ADOXACEAE	Adoxaceae	Viburnum	Viburnum integrifolium		endemism
Angiosperm	ADOXACEAE	Adoxaceae	Viburnum	Viburnum japonicum
Angiosperm	ADOXACEAE	Adoxaceae	Viburnum	Viburnum kansuense	VU	endemism
Angiosperm	ADOXACEAE	Adoxaceae	Viburnum	Viburnum koreanum
Angiosperm	ADOXACEAE	Adoxaceae	Viburnum	Viburnum lancifolium		endemism
Angiosperm	ADOXACEAE	Adoxaceae	Viburnum	Viburnum leiocarpum var. leiocarpum		endemism
Angiosperm	ADOXACEAE	Adoxaceae	Viburnum	Viburnum leiocarpum var. punctatum		endemism
Angiosperm	ADOXACEAE	Adoxaceae	Viburnum	Viburnum lobophyllum var. lobophyllum
Angiosperm	ADOXACEAE	Adoxaceae	Viburnum	Viburnum lobophyllum var. silvestrii
Angiosperm	ADOXACEAE	Adoxaceae	Viburnum	Viburnum longipedunculatum		endemism
Angiosperm	ADOXACEAE	Adoxaceae	Viburnum	Viburnum longiradiatum		endemism
Angiosperm	ADOXACEAE	Adoxaceae	Viburnum	Viburnum lutescens
Angiosperm	ADOXACEAE	Adoxaceae	Viburnum	Viburnum luzonicum
Angiosperm	ADOXACEAE	Adoxaceae	Viburnum	Viburnum macrocephalum		endemism
Angiosperm	ADOXACEAE	Adoxaceae	Viburnum	Viburnum melanocarpum		endemism
Angiosperm	ADOXACEAE	Adoxaceae	Viburnum	Viburnum mongolicum
Angiosperm	ADOXACEAE	Adoxaceae	Viburnum	Viburnum mullaha var. glabrescens
Angiosperm	ADOXACEAE	Adoxaceae	Viburnum	Viburnum mullaha var. mullaha
Angiosperm	ADOXACEAE	Adoxaceae	Viburnum	Viburnum nervosum
Angiosperm	ADOXACEAE	Adoxaceae	Viburnum	Viburnum odoratissimum
Angiosperm	ADOXACEAE	Adoxaceae	Viburnum	Viburnum oliganthum		endemism
Angiosperm	ADOXACEAE	Adoxaceae	Viburnum	Viburnum omeiense	CR	endemism
Angiosperm	ADOXACEAE	Adoxaceae	Viburnum	Viburnum opulus var. opulus
Angiosperm	ADOXACEAE	Adoxaceae	Viburnum	Viburnum opulus var. sargentii
Angiosperm	ADOXACEAE	Adoxaceae	Viburnum	Viburnum parvifolium		endemism
Angiosperm	ADOXACEAE	Adoxaceae	Viburnum	Viburnum plicatum var. formosanum		endemism
Angiosperm	ADOXACEAE	Adoxaceae	Viburnum	Viburnum plicatum var. plicatum
Angiosperm	ADOXACEAE	Adoxaceae	Viburnum	Viburnum plicatum var. tomentosum
Angiosperm	ADOXACEAE	Adoxaceae	Viburnum	Viburnum propinquum		endemism
Angiosperm	ADOXACEAE	Adoxaceae	Viburnum	Viburnum propinquum var. mairei		endemism
Angiosperm	ADOXACEAE	Adoxaceae	Viburnum	Viburnum propinquum var. propinquum		endemism
Angiosperm	ADOXACEAE	Adoxaceae	Viburnum	Viburnum punctatum var. lepidotulum		endemism
Angiosperm	ADOXACEAE	Adoxaceae	Viburnum	Viburnum punctatum var. punctatum
Angiosperm	ADOXACEAE	Adoxaceae	Viburnum	Viburnum pyramidatum
Angiosperm	ADOXACEAE	Adoxaceae	Viburnum	Viburnum rhytidophyllum		endemism
Angiosperm	ADOXACEAE	Adoxaceae	Viburnum	Viburnum schensianum		endemism
Angiosperm	ADOXACEAE	Adoxaceae	Viburnum	Viburnum sempervirens		endemism
Angiosperm	ADOXACEAE	Adoxaceae	Viburnum	Viburnum sempervirens var. sempervirens		endemism
Angiosperm	ADOXACEAE	Adoxaceae	Viburnum	Viburnum sempervirens var. trichophorum		endemism
Angiosperm	ADOXACEAE	Adoxaceae	Viburnum	Viburnum setigerum		endemism
Angiosperm	ADOXACEAE	Adoxaceae	Viburnum	Viburnum setm
Angiosperm	ADOXACEAE	Adoxaceae	Viburnum	Viburnum shweliense	CR
Angiosperm	ADOXACEAE	Adoxaceae	Viburnum	Viburnum subalpinum	VU
Angiosperm	ADOXACEAE	Adoxaceae	Viburnum	Viburnum sympodiale		endemism
Angiosperm	ADOXACEAE	Adoxaceae	Viburnum	Viburnum taitoense		endemism
Angiosperm	ADOXACEAE	Adoxaceae	Viburnum	Viburnum tengyuehense var. polyneurum		endemism
Angiosperm	ADOXACEAE	Adoxaceae	Viburnum	Viburnum tengyuehense var. tengyuehense		endemism
Angiosperm	ADOXACEAE	Adoxaceae	Viburnum	Viburnum ternatum		endemism
Angiosperm	ADOXACEAE	Adoxaceae	Viburnum	Viburnum trabeculosum	VU	endemism
Angiosperm	ADOXACEAE	Adoxaceae	Viburnum	Viburnum triplinerve	VU	endemism
Angiosperm	ADOXACEAE	Adoxaceae	Viburnum	Viburnum urceolatum
Angiosperm	ADOXACEAE	Adoxaceae	Viburnum	Viburnum utile		endemism
Angiosperm	ADOXACEAE	Adoxaceae	Viburnum	Viburnum wriqhtii
Angiosperm	ADOXACEAE	Adoxaceae	Viburnum	Viburnum yunnanense	EN	endemism
Angiosperm	AIZOACEAE	Aizoaceae	Aptenia	Aptenia cordifolia
Angiosperm	Aizoaceae	Aizoaceae	Mesembryanthemum	Mesembryanthemum cordifolium
Angiosperm	AIZOACEAE	Aizoaceae	Sesuvium	Sesuvium portulacastrum
Angiosperm	AIZOACEAE	Aizoaceae	Tetragonia	Tetragonia tetragonioides
Angiosperm	AIZOACEAE	Aizoaceae	Trianthema	Trianthema portulacastrum
Angiosperm	AKANIACEAE	Akaniaceae	Bretschneidera	Bretschneidera sinensis
Angiosperm	ALISMATACEAE	Alismataceae	Alisma	Alisma canaliculatum
Angiosperm	ALISMATACEAE	Alismataceae	Alisma	Alisma gramineum
Angiosperm	ALISMATACEAE	Alismataceae	Alisma	Alisma lanceolatum
Angiosperm	ALISMATACEAE	Alismataceae	Alisma	Alisma nanum	EN	endemism
Angiosperm	ALISMATACEAE	Alismataceae	Alisma	Alisma orientale
Angiosperm	ALISMATACEAE	Alismataceae	Alisma	Alisma plantago-aqualica
Angiosperm	ALISMATACEAE	Alismataceae	Alisma	Alisma plantago-aquatica
Angiosperm	ALISMATACEAE	Alismataceae	Butomopsis	Butomopsis latifolia	VU
Angiosperm	ALISMATACEAE	Alismataceae	Caldesia	Caldesia grandis	CR
Angiosperm	ALISMATACEAE	Alismataceae	Caldesia	Caldesia parnassifolia	CR
Angiosperm	ALISMATACEAE	Alismataceae	Ranalisma	Ranalisma rostrata
Angiosperm	ALISMATACEAE	Alismataceae	Ranalisma	Ranalisma rostratum	CR
Angiosperm	ALISMATACEAE	Alismataceae	Sagittaria	Sagittaria guayanensis subsp. lappula	EN
Angiosperm	ALISMATACEAE	Alismataceae	Sagittaria	Sagittaria lichuanensis	VU	endemism
Angiosperm	ALISMATACEAE	Alismataceae	Sagittaria	Sagittaria natans
Angiosperm	ALISMATACEAE	Alismataceae	Sagittaria	Sagittaria potamogetifolia	VU	endemism
Angiosperm	ALISMATACEAE	Alismataceae	Sagittaria	Sagittaria potamogetonifolia		endemism
Angiosperm	ALISMATACEAE	Alismataceae	Sagittaria	Sagittaria pygmaea
Angiosperm	ALISMATACEAE	Alismataceae	Sagittaria	Sagittaria tengtsungensis	VU
Angiosperm	ALISMATACEAE	Alismataceae	Sagittaria	Sagittaria trifolia
Angiosperm	ALISMATACEAE	Alismataceae	Sagittaria	Sagittaria trifolia f. longiloba
Angiosperm	ALISMATACEAE	Alismataceae	Sagittaria	Sagittaria trifolia subsp. leucopetala
Angiosperm	ALISMATACEAE	Alismataceae	Sagittaria	Sagittaria trifolia var. sinensis
Angiosperm	ALISMATACEAE	Alismataceae	Sagittaria	Sagittaria trifolia var. trifolia
Angiosperm	ALTINGIACEAE	Altingiaceae	Altingia	Altingia chinensis
Angiosperm	ALTINGIACEAE	Altingiaceae	Altingia	Altingia excelsa
Angiosperm	ALTINGIACEAE	Altingiaceae	Altingia	Altingia gracilipes		endemism
Angiosperm	ALTINGIACEAE	Altingiaceae	Altingia	Altingia gracilipes f. uniflora
Angiosperm	ALTINGIACEAE	Altingiaceae	Altingia	Altingia multinervis	EN	endemism
Angiosperm	ALTINGIACEAE	Altingiaceae	Altingia	Altingia obovata	VU	endemism
Angiosperm	ALTINGIACEAE	Altingiaceae	Altingia	Altingia siamensis	VU
Angiosperm	ALTINGIACEAE	Altingiaceae	Altingia	Altingia tenuifolia		endemism
Angiosperm	ALTINGIACEAE	Altingiaceae	Altingia	Altingia yunnanensis	EN	endemism
Angiosperm	ALTINGIACEAE	Altingiaceae	Liquidambar	Liquidambar acalycina		endemism
Angiosperm	ALTINGIACEAE	Altingiaceae	Liquidambar	Liquidambar formosana
Angiosperm	ALTINGIACEAE	Altingiaceae	Liquidambar	Liquidambar forrnosan
Angiosperm	ALTINGIACEAE	Altingiaceae	Liquidambar	Liquidambar styraciflua
Angiosperm	ALTINGIACEAE	Altingiaceae	Liquidambar	Liquidambar taiwaniana
Angiosperm	ALTINGIACEAE	Altingiaceae	Semiliquidambar	Semiliquidambar cathayensis	VU	endemism
Angiosperm	ALTINGIACEAE	Altingiaceae	Semiliquidambar	Semiliquidambar caudata		endemism
Angiosperm	ALTINGIACEAE	Altingiaceae	Semiliquidambar	Semiliquidambar chingii		endemism
Angiosperm	AMARANTHACEAE	Amaranthaceae	Achyranthes	Achyranthes aspera
Angiosperm	AMARANTHACEAE	Amaranthaceae	Achyranthes	Achyranthes aspera var. argentea
Angiosperm	AMARANTHACEAE	Amaranthaceae	Achyranthes	Achyranthes aspera var. aspera
Angiosperm	AMARANTHACEAE	Amaranthaceae	Achyranthes	Achyranthes aspera var. indica
Angiosperm	AMARANTHACEAE	Amaranthaceae	Achyranthes	Achyranthes aspera var. rubrofusca
Angiosperm	AMARANTHACEAE	Amaranthaceae	Achyranthes	Achyranthes aspera var. rubro-fusca
Angiosperm	AMARANTHACEAE	Amaranthaceae	Achyranthes	Achyranthes bidentata
Angiosperm	AMARANTHACEAE	Amaranthaceae	Achyranthes	Achyranthes bidentata var. bidentata
Angiosperm	AMARANTHACEAE	Amaranthaceae	Achyranthes	Achyranthes bidentata var. japonica
Angiosperm	AMARANTHACEAE	Amaranthaceae	Achyranthes	Achyranthes longifolia
Angiosperm	AMARANTHACEAE	Amaranthaceae	Achyranthes	Achyranthes longifolia f. rubra
Angiosperm	AMARANTHACEAE	Amaranthaceae	Achyranthes	Achyranthes longifolia fo. longifolia
Angiosperm	AMARANTHACEAE	Amaranthaceae	Achyranthes	Achyranthes longifolia fo. rubra
Angiosperm	AMARANTHACEAE	Amaranthaceae	Acroglochin	Acroglochin persicarioides
Angiosperm	AMARANTHACEAE	Amaranthaceae	Aerva	Aerva glabrata
Angiosperm	AMARANTHACEAE	Amaranthaceae	Aerva	Aerva sanguinolenta var. minor
Angiosperm	AMARANTHACEAE	Amaranthaceae	Aerva	Aerva sanguinolenta var. sanguinolenta
Angiosperm	AMARANTHACEAE	Amaranthaceae	Agriophyllum	Agriophyllum lateriflorum
Angiosperm	AMARANTHACEAE	Amaranthaceae	Agriophyllum	Agriophyllum minus
Angiosperm	AMARANTHACEAE	Amaranthaceae	Agriophyllum	Agriophyllum squarrosum
Angiosperm	AMARANTHACEAE	Amaranthaceae	Allmania	Allmania nodiflora
Angiosperm	AMARANTHACEAE	Amaranthaceae	Alternanthera	Alternanthera philoxcroides
Angiosperm	AMARANTHACEAE	Amaranthaceae	Alternanthera	Alternanthera philoxeroides
Angiosperm	AMARANTHACEAE	Amaranthaceae	Alternanthera	Alternanthera pungens
Angiosperm	AMARANTHACEAE	Amaranthaceae	Alternanthera	Alternanthera sessilis
Angiosperm	AMARANTHACEAE	Amaranthaceae	Amaranthus	Amaranthus ascendens
Angiosperm	AMARANTHACEAE	Amaranthaceae	Amaranthus	Amaranthus blitum
Angiosperm	AMARANTHACEAE	Amaranthaceae	Amaranthus	Amaranthus btum
Angiosperm	AMARANTHACEAE	Amaranthaceae	Amaranthus	Amaranthus caudatus
Angiosperm	AMARANTHACEAE	Amaranthaceae	Amaranthus	Amaranthus cruentus
Angiosperm	AMARANTHACEAE	Amaranthaceae	Amaranthus	Amaranthus hybridus
Angiosperm	AMARANTHACEAE	Amaranthaceae	Amaranthus	Amaranthus inamoenus
Angiosperm	AMARANTHACEAE	Amaranthaceae	Amaranthus	Amaranthus lividus
Angiosperm	AMARANTHACEAE	Amaranthaceae	Amaranthus	Amaranthus retroflexus
Angiosperm	AMARANTHACEAE	Amaranthaceae	Amaranthus	Amaranthus retroflexus var. retroflexus
Angiosperm	AMARANTHACEAE	Amaranthaceae	Amaranthus	Amaranthus spinosus
Angiosperm	AMARANTHACEAE	Amaranthaceae	Amaranthus	Amaranthus taishanensis		endemism
Angiosperm	AMARANTHACEAE	Amaranthaceae	Amaranthus	Amaranthus tricolor
Angiosperm	AMARANTHACEAE	Amaranthaceae	Amaranthus	Amaranthus virdis
Angiosperm	AMARANTHACEAE	Amaranthaceae	Amaranthus	Amaranthus viridis
Angiosperm	AMARANTHACEAE	Amaranthaceae	Anabasis	Anabasis aphylla
Angiosperm	AMARANTHACEAE	Amaranthaceae	Anabasis	Anabasis brevifolia
Angiosperm	AMARANTHACEAE	Amaranthaceae	Anabasis	Anabasis cretacea
Angiosperm	AMARANTHACEAE	Amaranthaceae	Anabasis	Anabasis elatior
Angiosperm	AMARANTHACEAE	Amaranthaceae	Anabasis	Anabasis eriopoda
Angiosperm	AMARANTHACEAE	Amaranthaceae	Anabasis	Anabasis pelliotii
Angiosperm	AMARANTHACEAE	Amaranthaceae	Anabasis	Anabasis salsa
Angiosperm	AMARANTHACEAE	Amaranthaceae	Anabasis	Anabasis truncata
Angiosperm	AMARANTHACEAE	Amaranthaceae	Archiatriplex	Archiatriplex nanpinensis	EN	endemism
Angiosperm	AMARANTHACEAE	Amaranthaceae	Arthrophytum	Arthrophytum iliense	VU
Angiosperm	AMARANTHACEAE	Amaranthaceae	Arthrophytum	Arthrophytum longibracteatum
Angiosperm	AMARANTHACEAE	Amaranthaceae	Atriplex	Atriplex aucheri
Angiosperm	AMARANTHACEAE	Amaranthaceae	Atriplex	Atriplex cana
Angiosperm	AMARANTHACEAE	Amaranthaceae	Atriplex	Atriplex centralasiatica var. centralasiatica
Angiosperm	AMARANTHACEAE	Amaranthaceae	Atriplex	Atriplex centralasiatica var. megalotheca
Angiosperm	AMARANTHACEAE	Amaranthaceae	Atriplex	Atriplex dimorphostegia
Angiosperm	AMARANTHACEAE	Amaranthaceae	Atriplex	Atriplex fera
Angiosperm	AMARANTHACEAE	Amaranthaceae	Atriplex	Atriplex laevis
Angiosperm	AMARANTHACEAE	Amaranthaceae	Atriplex	Atriplex maximowicziana	EN
Angiosperm	AMARANTHACEAE	Amaranthaceae	Atriplex	Atriplex micrantha
Angiosperm	AMARANTHACEAE	Amaranthaceae	Atriplex	Atriplex patens
Angiosperm	AMARANTHACEAE	Amaranthaceae	Atriplex	Atriplex patula
Angiosperm	AMARANTHACEAE	Amaranthaceae	Atriplex	Atriplex prostrata
Angiosperm	AMARANTHACEAE	Amaranthaceae	Atriplex	Atriplex repens
Angiosperm	AMARANTHACEAE	Amaranthaceae	Atriplex	Atriplex sibirica
Angiosperm	AMARANTHACEAE	Amaranthaceae	Atriplex	Atriplex tatarica
Angiosperm	AMARANTHACEAE	Amaranthaceae	Atriplex	Atriplex verrucifera
Angiosperm	AMARANTHACEAE	Amaranthaceae	Axyris	Axyris amaranthoides
Angiosperm	AMARANTHACEAE	Amaranthaceae	Axyris	Axyris hybrida
Angiosperm	AMARANTHACEAE	Amaranthaceae	Axyris	Axyris prostrata
Angiosperm	AMARANTHACEAE	Amaranthaceae	Baolia	Baolia bracteata		endemism
Angiosperm	AMARANTHACEAE	Amaranthaceae	Bassia	Bassia dasyphylla
Angiosperm	AMARANTHACEAE	Amaranthaceae	Bassia	Bassia hyssopifolia
Angiosperm	AMARANTHACEAE	Amaranthaceae	Bassia	Bassia sedoides
Angiosperm	AMARANTHACEAE	Amaranthaceae	Beta	Beta vulgaris var. altissima
Angiosperm	AMARANTHACEAE	Amaranthaceae	Beta	Beta vulgaris var. cicla
Angiosperm	AMARANTHACEAE	Amaranthaceae	Beta	Beta vulgaris var. lutea
Angiosperm	AMARANTHACEAE	Amaranthaceae	Beta	Beta vulgaris var. vulgaris
Angiosperm	AMARANTHACEAE	Amaranthaceae	Camphorosma	Camphorosma monspeliaca subsp. lessingii
Angiosperm	AMARANTHACEAE	Amaranthaceae	Camphorosma	Camphorosma monspeliaca subsp. monspeliaca
Angiosperm	AMARANTHACEAE	Amaranthaceae	Celosia	Celosia argentea
Angiosperm	AMARANTHACEAE	Amaranthaceae	Celosia	Celosia cristata
Angiosperm	AMARANTHACEAE	Amaranthaceae	Celosia	Celosia plumosa
Angiosperm	AMARANTHACEAE	Amaranthaceae	Celosia	Celosia taitoensis		endemism
Angiosperm	AMARANTHACEAE	Amaranthaceae	Ceratocarpus	Ceratocarpus arenarius
Angiosperm	AMARANTHACEAE	Amaranthaceae	Chenopodium	Chenopodium acuminatum
Angiosperm	AMARANTHACEAE	Amaranthaceae	Chenopodium	Chenopodium acuminatum subsp. acuminatum
Angiosperm	AMARANTHACEAE	Amaranthaceae	Chenopodium	Chenopodium acuminatum subsp. Virgatum
Angiosperm	AMARANTHACEAE	Amaranthaceae	Chenopodium	Chenopodium alba
Angiosperm	AMARANTHACEAE	Amaranthaceae	Chenopodium	Chenopodium album
Angiosperm	AMARANTHACEAE	Amaranthaceae	Chenopodium	Chenopodium ambrosioides
Angiosperm	AMARANTHACEAE	Amaranthaceae	Chenopodium	Chenopodium aristatum
Angiosperm	AMARANTHACEAE	Amaranthaceae	Chenopodium	Chenopodium bryoniifolium
Angiosperm	AMARANTHACEAE	Amaranthaceae	Chenopodium	Chenopodium chenopodioides
Angiosperm	AMARANTHACEAE	Amaranthaceae	Chenopodium	Chenopodium ficifolium
Angiosperm	AMARANTHACEAE	Amaranthaceae	Chenopodium	Chenopodium foetidum
Angiosperm	AMARANTHACEAE	Amaranthaceae	Chenopodium	Chenopodium foliosum
Angiosperm	AMARANTHACEAE	Amaranthaceae	Chenopodium	Chenopodium formosanum
Angiosperm	AMARANTHACEAE	Amaranthaceae	Chenopodium	Chenopodium glaucum
Angiosperm	AMARANTHACEAE	Amaranthaceae	Chenopodium	Chenopodium gracilispicum
Angiosperm	AMARANTHACEAE	Amaranthaceae	Chenopodium	Chenopodium iljinii
Angiosperm	AMARANTHACEAE	Amaranthaceae	Chenopodium	Chenopodium karoi
Angiosperm	AMARANTHACEAE	Amaranthaceae	Chenopodium	Chenopodium rubrum
Angiosperm	AMARANTHACEAE	Amaranthaceae	Chenopodium	Chenopodium serotinum
Angiosperm	AMARANTHACEAE	Amaranthaceae	Chenopodium	Chenopodium strictum
Angiosperm	AMARANTHACEAE	Amaranthaceae	Chenopodium	Chenopodium urbicum
Angiosperm	AMARANTHACEAE	Amaranthaceae	Chenopodium	Chenopodium urbicum subsp. sinicum		endemism
Angiosperm	AMARANTHACEAE	Amaranthaceae	Chenopodium	Chenopodium urbicum subsp. urbicum
Angiosperm	AMARANTHACEAE	Amaranthaceae	Cladostachys	Cladostachys polysperma
Angiosperm	AMARANTHACEAE	Amaranthaceae	Corispermum	Corispermum candelabrum		endemism
Angiosperm	AMARANTHACEAE	Amaranthaceae	Corispermum	Corispermum chinganicum var. chinganicum
Angiosperm	AMARANTHACEAE	Amaranthaceae	Corispermum	Corispermum chinganicum var. stellipile		endemism
Angiosperm	AMARANTHACEAE	Amaranthaceae	Corispermum	Corispermum confertum
Angiosperm	AMARANTHACEAE	Amaranthaceae	Corispermum	Corispermum declinatum
Angiosperm	AMARANTHACEAE	Amaranthaceae	Corispermum	Corispermum declinatum var. tylocarpum
Angiosperm	AMARANTHACEAE	Amaranthaceae	Corispermum	Corispermum dilutum		endemism
Angiosperm	AMARANTHACEAE	Amaranthaceae	Corispermum	Corispermum dutreuilii
Angiosperm	AMARANTHACEAE	Amaranthaceae	Corispermum	Corispermum elongatum
Angiosperm	AMARANTHACEAE	Amaranthaceae	Corispermum	Corispermum falcatum		endemism
Angiosperm	AMARANTHACEAE	Amaranthaceae	Corispermum	Corispermum heptapotamicum
Angiosperm	AMARANTHACEAE	Amaranthaceae	Corispermum	Corispermum huanghoense		endemism
Angiosperm	AMARANTHACEAE	Amaranthaceae	Corispermum	Corispermum hyssopifolium
Angiosperm	AMARANTHACEAE	Amaranthaceae	Corispermum	Corispermum lehmannianum
Angiosperm	AMARANTHACEAE	Amaranthaceae	Corispermum	Corispermum lepidocarpum var. kokonoricum
Angiosperm	AMARANTHACEAE	Amaranthaceae	Corispermum	Corispermum lepidocarpum var. lepidocarpum
Angiosperm	AMARANTHACEAE	Amaranthaceae	Corispermum	Corispermum lhasaense		endemism
Angiosperm	AMARANTHACEAE	Amaranthaceae	Corispermum	Corispermum macrocarpum
Angiosperm	AMARANTHACEAE	Amaranthaceae	Corispermum	Corispermum mongolicum
Angiosperm	AMARANTHACEAE	Amaranthaceae	Corispermum	Corispermum orientale
Angiosperm	AMARANTHACEAE	Amaranthaceae	Corispermum	Corispermum pamiricum var. pamiricum
Angiosperm	AMARANTHACEAE	Amaranthaceae	Corispermum	Corispermum pamiricum var. pilocarpum		endemism
Angiosperm	AMARANTHACEAE	Amaranthaceae	Corispermum	Corispermum patelliforme
Angiosperm	AMARANTHACEAE	Amaranthaceae	Corispermum	Corispermum platypterum		endemism
Angiosperm	AMARANTHACEAE	Amaranthaceae	Corispermum	Corispermum praecox		endemism
Angiosperm	AMARANTHACEAE	Amaranthaceae	Corispermum	Corispermum puberulum		endemism
Angiosperm	AMARANTHACEAE	Amaranthaceae	Corispermum	Corispermum puberulum var. ellipsocarpum
Angiosperm	AMARANTHACEAE	Amaranthaceae	Corispermum	Corispermum stauntonii		endemism
Angiosperm	AMARANTHACEAE	Amaranthaceae	Corispermum	Corispermum stenolepis		endemism
Angiosperm	AMARANTHACEAE	Amaranthaceae	Corispermum	Corispermum tibeticum var. pilocarpum
Angiosperm	AMARANTHACEAE	Amaranthaceae	Corispermum	Corispermum tibeticum var. tibeticum
Angiosperm	AMARANTHACEAE	Amaranthaceae	Corispermum	Corispermum tylocarpum
Angiosperm	AMARANTHACEAE	Amaranthaceae	Cornulaca	Cornulaca alaschanica		endemism
Angiosperm	AMARANTHACEAE	Amaranthaceae	Cyathula	Cyathula capitata
Angiosperm	AMARANTHACEAE	Amaranthaceae	Cyathula	Cyathula officinalis
Angiosperm	AMARANTHACEAE	Amaranthaceae	Cyathula	Cyathula prostrata
Angiosperm	AMARANTHACEAE	Amaranthaceae	Cyathula	Cyathula tomentosa
Angiosperm	AMARANTHACEAE	Amaranthaceae	Deeringia	Deeringia amaranthoides
Angiosperm	AMARANTHACEAE	Amaranthaceae	Deeringia	Deeringia polysperma
Angiosperm	AMARANTHACEAE	Amaranthaceae	Dysphania	Dysphania ambrosioides
Angiosperm	AMARANTHACEAE	Amaranthaceae	Dysphania	Dysphania aristata
Angiosperm	AMARANTHACEAE	Amaranthaceae	Dysphania	Dysphania botrys
Angiosperm	AMARANTHACEAE	Amaranthaceae	Dysphania	Dysphania schraderiana
Angiosperm	AMARANTHACEAE	Amaranthaceae	Girgensohnia	Girgensohnia oppositiflora
Angiosperm	AMARANTHACEAE	Amaranthaceae	Gomphrena	Gomphrena celosioides
Angiosperm	AMARANTHACEAE	Amaranthaceae	Gomphrena	Gomphrena globosa
Angiosperm	AMARANTHACEAE	Amaranthaceae	Halimocnemis	Halimocnemis karelinii
Angiosperm	AMARANTHACEAE	Amaranthaceae	Halimocnemis	Halimocnemis longifolia
Angiosperm	AMARANTHACEAE	Amaranthaceae	Halimocnemis	Halimocnemis villosa
Angiosperm	AMARANTHACEAE	Amaranthaceae	Halocnemum	Halocnemum strobilaceum
Angiosperm	AMARANTHACEAE	Amaranthaceae	Halogeton	Halogeton arachnoideus
Angiosperm	AMARANTHACEAE	Amaranthaceae	Halogeton	Halogeton glomeratus var. glomeratus
Angiosperm	AMARANTHACEAE	Amaranthaceae	Halogeton	Halogeton glomeratus var. tibeticus
Angiosperm	AMARANTHACEAE	Amaranthaceae	Halopeplis	Halopeplis pygmaea
Angiosperm	AMARANTHACEAE	Amaranthaceae	Halostachys	Halostachys caspica
Angiosperm	AMARANTHACEAE	Amaranthaceae	Haloxylon	Haloxylon ammodendron
Angiosperm	AMARANTHACEAE	Amaranthaceae	Haloxylon	Haloxylon persicum	VU
Angiosperm	AMARANTHACEAE	Amaranthaceae	Horaninovia	Horaninovia ulicina
Angiosperm	AMARANTHACEAE	Amaranthaceae	Iljinia	Iljinia regelii
Angiosperm	AMARANTHACEAE	Amaranthaceae	Kalidium	Kalidium caspicum
Angiosperm	AMARANTHACEAE	Amaranthaceae	Kalidium	Kalidium cuspidatum var. cuspidatum
Angiosperm	AMARANTHACEAE	Amaranthaceae	Kalidium	Kalidium cuspidatum var. sinicum		endemism
Angiosperm	AMARANTHACEAE	Amaranthaceae	Kalidium	Kalidium foliatum
Angiosperm	AMARANTHACEAE	Amaranthaceae	Kalidium	Kalidium gracile
Angiosperm	AMARANTHACEAE	Amaranthaceae	Kalidium	Kalidium schrenkianum
Angiosperm	AMARANTHACEAE	Amaranthaceae	Kochia	Kochia laniflora
Angiosperm	AMARANTHACEAE	Amaranthaceae	Kochia	Kochia melanoptera
Angiosperm	AMARANTHACEAE	Amaranthaceae	Kochia	Kochia odontoptera
Angiosperm	AMARANTHACEAE	Amaranthaceae	Kochia	Kochia prostrata var. canescens		endemism
Angiosperm	AMARANTHACEAE	Amaranthaceae	Kochia	Kochia prostrata var. prostrata
Angiosperm	AMARANTHACEAE	Amaranthaceae	Kochia	Kochia prostrata var. villosissima		endemism
Angiosperm	AMARANTHACEAE	Amaranthaceae	Kochia	Kochia scoparia
Angiosperm	AMARANTHACEAE	Amaranthaceae	Kochia	Kochia scoparia fo. trichophylla
Angiosperm	AMARANTHACEAE	Amaranthaceae	Kochia	Kochia scoparia var. scoparia
Angiosperm	AMARANTHACEAE	Amaranthaceae	Kochia	Kochia scoparia var. sieversiana
Angiosperm	AMARANTHACEAE	Amaranthaceae	Kochia	Kochia sieversiana
Angiosperm	AMARANTHACEAE	Amaranthaceae	Kochia	Kochia stellaris
Angiosperm	AMARANTHACEAE	Amaranthaceae	Krascheninnikovia	Krascheninnikovia arborescens		endemism
Angiosperm	AMARANTHACEAE	Amaranthaceae	Krascheninnikovia	Krascheninnikovia ceratoides
Angiosperm	AMARANTHACEAE	Amaranthaceae	Krascheninnikovia	Krascheninnikovia compacta var. compacta
Angiosperm	AMARANTHACEAE	Amaranthaceae	Krascheninnikovia	Krascheninnikovia compacta var. longipilosa		endemism
Angiosperm	AMARANTHACEAE	Amaranthaceae	Krascheninnikovia	Krascheninnikovia ewersmanniana
Angiosperm	AMARANTHACEAE	Amaranthaceae	Londesia	Londesia eriantha
Angiosperm	AMARANTHACEAE	Amaranthaceae	Microgynoecium	Microgynoecium tibeticum
Angiosperm	AMARANTHACEAE	Amaranthaceae	Nanophyton	Nanophyton erinaceum
Angiosperm	AMARANTHACEAE	Amaranthaceae	Panderia	Panderia turkestanica
Angiosperm	AMARANTHACEAE	Amaranthaceae	Petrosimonia	Petrosimonia glaucescens
Angiosperm	AMARANTHACEAE	Amaranthaceae	Petrosimonia	Petrosimonia sibirica
Angiosperm	AMARANTHACEAE	Amaranthaceae	Petrosimonia	Petrosimonia squarrosa
Angiosperm	AMARANTHACEAE	Amaranthaceae	Philoxerus	Philoxerus wrightii
Angiosperm	AMARANTHACEAE	Amaranthaceae	Polycnemum	Polycnemum arvense
Angiosperm	AMARANTHACEAE	Amaranthaceae	Psilotrichopsis	Psilotrichopsis curtisii
Angiosperm	AMARANTHACEAE	Amaranthaceae	Psilotrichum	Psilotrichum erythrostachyum
Angiosperm	AMARANTHACEAE	Amaranthaceae	Psilotrichum	Psilotrichum ferrugineum var. ferrugineum
Angiosperm	AMARANTHACEAE	Amaranthaceae	Psilotrichum	Psilotrichum ferrugineum var. hainanense
Angiosperm	AMARANTHACEAE	Amaranthaceae	Psilotrichum	Psilotrichum ferrugineum var. ximengense		endemism
Angiosperm	AMARANTHACEAE	Amaranthaceae	Psilotrichum	Psilotrichum yunnanense		endemism
Angiosperm	AMARANTHACEAE	Amaranthaceae	Salicornia	Salicornia europaea
Angiosperm	AMARANTHACEAE	Amaranthaceae	Salsola	Salsola abrotanoides
Angiosperm	AMARANTHACEAE	Amaranthaceae	Salsola	Salsola affinis
Angiosperm	AMARANTHACEAE	Amaranthaceae	Salsola	Salsola aperta
Angiosperm	AMARANTHACEAE	Amaranthaceae	Salsola	Salsola arbuscula
Angiosperm	AMARANTHACEAE	Amaranthaceae	Salsola	Salsola arbusculiformis
Angiosperm	AMARANTHACEAE	Amaranthaceae	Salsola	Salsola brachiata
Angiosperm	AMARANTHACEAE	Amaranthaceae	Salsola	Salsola chinghaiensis		endemism
Angiosperm	AMARANTHACEAE	Amaranthaceae	Salsola	Salsola collina
Angiosperm	AMARANTHACEAE	Amaranthaceae	Salsola	Salsola dschungarica
Angiosperm	AMARANTHACEAE	Amaranthaceae	Salsola	Salsola ferganica
Angiosperm	AMARANTHACEAE	Amaranthaceae	Salsola	Salsola foliosa
Angiosperm	AMARANTHACEAE	Amaranthaceae	Salsola	Salsola heptapotamica
Angiosperm	AMARANTHACEAE	Amaranthaceae	Salsola	Salsola ikonnikovii
Angiosperm	AMARANTHACEAE	Amaranthaceae	Salsola	Salsola implicata
Angiosperm	AMARANTHACEAE	Amaranthaceae	Salsola	Salsola junatovii	VU	endemism
Angiosperm	AMARANTHACEAE	Amaranthaceae	Salsola	Salsola komarovii
Angiosperm	AMARANTHACEAE	Amaranthaceae	Salsola	Salsola korshinskyi
Angiosperm	AMARANTHACEAE	Amaranthaceae	Salsola	Salsola lanata
Angiosperm	AMARANTHACEAE	Amaranthaceae	Salsola	Salsola laricifolia
Angiosperm	AMARANTHACEAE	Amaranthaceae	Salsola	Salsola micranthera
Angiosperm	AMARANTHACEAE	Amaranthaceae	Salsola	Salsola monoptera
Angiosperm	AMARANTHACEAE	Amaranthaceae	Salsola	Salsola nepalensis
Angiosperm	AMARANTHACEAE	Amaranthaceae	Salsola	Salsola nitraria
Angiosperm	AMARANTHACEAE	Amaranthaceae	Salsola	Salsola orientalis
Angiosperm	AMARANTHACEAE	Amaranthaceae	Salsola	Salsola passerina
Angiosperm	AMARANTHACEAE	Amaranthaceae	Salsola	Salsola paulsenii
Angiosperm	AMARANTHACEAE	Amaranthaceae	Salsola	Salsola pellucida
Angiosperm	AMARANTHACEAE	Amaranthaceae	Salsola	Salsola praecox
Angiosperm	AMARANTHACEAE	Amaranthaceae	Salsola	Salsola rosacea
Angiosperm	AMARANTHACEAE	Amaranthaceae	Salsola	Salsola sinkiangensis		endemism
Angiosperm	AMARANTHACEAE	Amaranthaceae	Salsola	Salsola soda
Angiosperm	AMARANTHACEAE	Amaranthaceae	Salsola	Salsola subcrassa
Angiosperm	AMARANTHACEAE	Amaranthaceae	Salsola	Salsola sukaczevii
Angiosperm	AMARANTHACEAE	Amaranthaceae	Salsola	Salsola tamariscina
Angiosperm	AMARANTHACEAE	Amaranthaceae	Salsola	Salsola zaidamica
Angiosperm	AMARANTHACEAE	Amaranthaceae	Spinacia	Spinacia oleracea
Angiosperm	AMARANTHACEAE	Amaranthaceae	Stilbanthus	Stilbanthus scandens
Angiosperm	AMARANTHACEAE	Amaranthaceae	Suaeda	Suaeda acuminata
Angiosperm	AMARANTHACEAE	Amaranthaceae	Suaeda	Suaeda altissima
Angiosperm	AMARANTHACEAE	Amaranthaceae	Suaeda	Suaeda arcuata
Angiosperm	AMARANTHACEAE	Amaranthaceae	Suaeda	Suaeda australis
Angiosperm	AMARANTHACEAE	Amaranthaceae	Suaeda	Suaeda corniculata var. corniculata
Angiosperm	AMARANTHACEAE	Amaranthaceae	Suaeda	Suaeda corniculata var. olufsenii
Angiosperm	AMARANTHACEAE	Amaranthaceae	Suaeda	Suaeda crassifolia
Angiosperm	AMARANTHACEAE	Amaranthaceae	Suaeda	Suaeda dendroides
Angiosperm	AMARANTHACEAE	Amaranthaceae	Suaeda	Suaeda glauca
Angiosperm	AMARANTHACEAE	Amaranthaceae	Suaeda	Suaeda heterophylla
Angiosperm	AMARANTHACEAE	Amaranthaceae	Suaeda	Suaeda kossinskyi
Angiosperm	AMARANTHACEAE	Amaranthaceae	Suaeda	Suaeda linifolia
Angiosperm	AMARANTHACEAE	Amaranthaceae	Suaeda	Suaeda maritima
Angiosperm	AMARANTHACEAE	Amaranthaceae	Suaeda	Suaeda microphylla
Angiosperm	AMARANTHACEAE	Amaranthaceae	Suaeda	Suaeda paradoxa
Angiosperm	AMARANTHACEAE	Amaranthaceae	Suaeda	Suaeda physophora
Angiosperm	AMARANTHACEAE	Amaranthaceae	Suaeda	Suaeda prostrata
Angiosperm	AMARANTHACEAE	Amaranthaceae	Suaeda	Suaeda przewalskii
Angiosperm	AMARANTHACEAE	Amaranthaceae	Suaeda	Suaeda pterantha
Angiosperm	AMARANTHACEAE	Amaranthaceae	Suaeda	Suaeda rigida		endemism
Angiosperm	AMARANTHACEAE	Amaranthaceae	Suaeda	Suaeda salsa
Angiosperm	AMARANTHACEAE	Amaranthaceae	Suaeda	Suaeda stellatiflora		endemism
Angiosperm	AMARANTHACEAE	Amaranthaceae	Sympegma	Sympegma regelii
Angiosperm	AMARANTHACEAE	Amaranthaceae	Trichuriella	Trichuriella monsoniae
Angiosperm	AMARYLLIDACEAE	Amaryllidaceae	Allium	Allium aciphyllum		endemism
Angiosperm	AMARYLLIDACEAE	Amaryllidaceae	Allium	Allium altaicum
Angiosperm	AMARYLLIDACEAE	Amaryllidaceae	Allium	Allium anisopodium
Angiosperm	AMARYLLIDACEAE	Amaryllidaceae	Allium	Allium anisopodium var. anisopodium
Angiosperm	AMARYLLIDACEAE	Amaryllidaceae	Allium	Allium anisopodium var. zimmermannianum		endemism
Angiosperm	AMARYLLIDACEAE	Amaryllidaceae	Allium	Allium ascalonicum
Angiosperm	AMARYLLIDACEAE	Amaryllidaceae	Allium	Allium atrosanguineum var. atrosanguineum
Angiosperm	AMARYLLIDACEAE	Amaryllidaceae	Allium	Allium atrosanguineum var. fedschenkoanum
Angiosperm	AMARYLLIDACEAE	Amaryllidaceae	Allium	Allium atrosanguineum var. tibeticum		endemism
Angiosperm	AMARYLLIDACEAE	Amaryllidaceae	Allium	Allium bakeri var. morrisonense
Angiosperm	AMARYLLIDACEAE	Amaryllidaceae	Allium	Allium beesianum		endemism
Angiosperm	AMARYLLIDACEAE	Amaryllidaceae	Allium	Allium bidentatum
Angiosperm	AMARYLLIDACEAE	Amaryllidaceae	Allium	Allium blandum
Angiosperm	AMARYLLIDACEAE	Amaryllidaceae	Allium	Allium brevidentatum		endemism
Angiosperm	AMARYLLIDACEAE	Amaryllidaceae	Allium	Allium caeruleum
Angiosperm	AMARYLLIDACEAE	Amaryllidaceae	Allium	Allium caesium
Angiosperm	AMARYLLIDACEAE	Amaryllidaceae	Allium	Allium caespitosum
Angiosperm	AMARYLLIDACEAE	Amaryllidaceae	Allium	Allium carolinianum
Angiosperm	AMARYLLIDACEAE	Amaryllidaceae	Allium	Allium cepa var. aggregatum
Angiosperm	AMARYLLIDACEAE	Amaryllidaceae	Allium	Allium cepa var. cepa
Angiosperm	AMARYLLIDACEAE	Amaryllidaceae	Allium	Allium cepa var. proliferum
Angiosperm	AMARYLLIDACEAE	Amaryllidaceae	Allium	Allium changduense		endemism
Angiosperm	AMARYLLIDACEAE	Amaryllidaceae	Allium	Allium chienchuanense	CR	endemism
Angiosperm	AMARYLLIDACEAE	Amaryllidaceae	Allium	Allium chinense		endemism
Angiosperm	AMARYLLIDACEAE	Amaryllidaceae	Allium	Allium chiwui	EN	endemism
Angiosperm	AMARYLLIDACEAE	Amaryllidaceae	Allium	Allium chrysanthum		endemism
Angiosperm	AMARYLLIDACEAE	Amaryllidaceae	Allium	Allium chrysocephalum		endemism
Angiosperm	AMARYLLIDACEAE	Amaryllidaceae	Allium	Allium condensatum
Angiosperm	AMARYLLIDACEAE	Amaryllidaceae	Allium	Allium cyaneum
Angiosperm	AMARYLLIDACEAE	Amaryllidaceae	Allium	Allium cyathophorum var. cyathophorum		endemism
Angiosperm	AMARYLLIDACEAE	Amaryllidaceae	Allium	Allium cyathophorum var. farreri		endemism
Angiosperm	AMARYLLIDACEAE	Amaryllidaceae	Allium	Allium delicatulum
Angiosperm	AMARYLLIDACEAE	Amaryllidaceae	Allium	Allium dentigerum		endemism
Angiosperm	AMARYLLIDACEAE	Amaryllidaceae	Allium	Allium eduardii
Angiosperm	AMARYLLIDACEAE	Amaryllidaceae	Allium	Allium elegantulum		endemism
Angiosperm	AMARYLLIDACEAE	Amaryllidaceae	Allium	Allium eusperma		endemism
Angiosperm	AMARYLLIDACEAE	Amaryllidaceae	Allium	Allium fasciculatum
Angiosperm	AMARYLLIDACEAE	Amaryllidaceae	Allium	Allium fistulosum
Angiosperm	AMARYLLIDACEAE	Amaryllidaceae	Allium	Allium flavidum
Angiosperm	AMARYLLIDACEAE	Amaryllidaceae	Allium	Allium forrestii		endemism
Angiosperm	AMARYLLIDACEAE	Amaryllidaceae	Allium	Allium funckiaefolium
Angiosperm	AMARYLLIDACEAE	Amaryllidaceae	Allium	Allium funckiifolium	VU	endemism
Angiosperm	AMARYLLIDACEAE	Amaryllidaceae	Allium	Allium galanthum
Angiosperm	AMARYLLIDACEAE	Amaryllidaceae	Allium	Allium glomeratum
Angiosperm	AMARYLLIDACEAE	Amaryllidaceae	Allium	Allium henryi	VU	endemism
Angiosperm	AMARYLLIDACEAE	Amaryllidaceae	Allium	Allium herderianum		endemism
Angiosperm	AMARYLLIDACEAE	Amaryllidaceae	Allium	Allium heteronema		endemism
Angiosperm	AMARYLLIDACEAE	Amaryllidaceae	Allium	Allium hookeri var. hookeri
Angiosperm	AMARYLLIDACEAE	Amaryllidaceae	Allium	Allium hookeri var. muliense		endemism
Angiosperm	AMARYLLIDACEAE	Amaryllidaceae	Allium	Allium hymenorhizum
Angiosperm	AMARYLLIDACEAE	Amaryllidaceae	Allium	Allium kingdonii		endemism
Angiosperm	AMARYLLIDACEAE	Amaryllidaceae	Allium	Allium ledebourianum
Angiosperm	AMARYLLIDACEAE	Amaryllidaceae	Allium	Allium leucocephalum
Angiosperm	AMARYLLIDACEAE	Amaryllidaceae	Allium	Allium lineare
Angiosperm	AMARYLLIDACEAE	Amaryllidaceae	Allium	Allium listera		endemism
Angiosperm	AMARYLLIDACEAE	Amaryllidaceae	Allium	Allium longistylum		endemism
Angiosperm	AMARYLLIDACEAE	Amaryllidaceae	Allium	Allium maackii
Angiosperm	AMARYLLIDACEAE	Amaryllidaceae	Allium	Allium macranthum
Angiosperm	AMARYLLIDACEAE	Amaryllidaceae	Allium	Allium macrostemon
Angiosperm	AMARYLLIDACEAE	Amaryllidaceae	Allium	Allium macrostemon var. macrostemon
Angiosperm	AMARYLLIDACEAE	Amaryllidaceae	Allium	Allium macrostemon var. uralense
Angiosperm	AMARYLLIDACEAE	Amaryllidaceae	Allium	Allium mairei		endemism
Angiosperm	AMARYLLIDACEAE	Amaryllidaceae	Allium	Allium maowenense		endemism
Angiosperm	AMARYLLIDACEAE	Amaryllidaceae	Allium	Allium maximowiczii
Angiosperm	AMARYLLIDACEAE	Amaryllidaceae	Allium	Allium monanthum
Angiosperm	AMARYLLIDACEAE	Amaryllidaceae	Allium	Allium mongolicum
Angiosperm	AMARYLLIDACEAE	Amaryllidaceae	Allium	Allium nanodes		endemism
Angiosperm	AMARYLLIDACEAE	Amaryllidaceae	Allium	Allium neriniflorum
Angiosperm	AMARYLLIDACEAE	Amaryllidaceae	Allium	Allium obliquum
Angiosperm	AMARYLLIDACEAE	Amaryllidaceae	Allium	Allium oreoprasum
Angiosperm	AMARYLLIDACEAE	Amaryllidaceae	Allium	Allium ovalifolium		endemism
Angiosperm	AMARYLLIDACEAE	Amaryllidaceae	Allium	Allium ovalifolium var. cordifolium		endemism
Angiosperm	AMARYLLIDACEAE	Amaryllidaceae	Allium	Allium ovalifolium var. leuconeurum		endemism
Angiosperm	AMARYLLIDACEAE	Amaryllidaceae	Allium	Allium ovalifolium var. ovalifolium		endemism
Angiosperm	AMARYLLIDACEAE	Amaryllidaceae	Allium	Allium paepalanthoides		endemism
Angiosperm	AMARYLLIDACEAE	Amaryllidaceae	Allium	Allium pallasii
Angiosperm	AMARYLLIDACEAE	Amaryllidaceae	Allium	Allium petraeum
Angiosperm	AMARYLLIDACEAE	Amaryllidaceae	Allium	Allium phariense
Angiosperm	AMARYLLIDACEAE	Amaryllidaceae	Allium	Allium platyspathum
Angiosperm	AMARYLLIDACEAE	Amaryllidaceae	Allium	Allium plurifoliatum		endemism
Angiosperm	AMARYLLIDACEAE	Amaryllidaceae	Allium	Allium plurifoliatum var. plurifoliatum		endemism
Angiosperm	AMARYLLIDACEAE	Amaryllidaceae	Allium	Allium plurifoliatum var. stenodon
Angiosperm	AMARYLLIDACEAE	Amaryllidaceae	Allium	Allium plurifoliatum var. zhegushanense		endemism
Angiosperm	AMARYLLIDACEAE	Amaryllidaceae	Allium	Allium polyrhizum
Angiosperm	AMARYLLIDACEAE	Amaryllidaceae	Allium	Allium prattii
Angiosperm	AMARYLLIDACEAE	Amaryllidaceae	Allium	Allium prostratum
Angiosperm	AMARYLLIDACEAE	Amaryllidaceae	Allium	Allium przewalskianum
Angiosperm	AMARYLLIDACEAE	Amaryllidaceae	Allium	Allium ramosum
Angiosperm	AMARYLLIDACEAE	Amaryllidaceae	Allium	Allium roborowskianum
Angiosperm	AMARYLLIDACEAE	Amaryllidaceae	Allium	Allium rubens
Angiosperm	AMARYLLIDACEAE	Amaryllidaceae	Allium	Allium rude		endemism
Angiosperm	AMARYLLIDACEAE	Amaryllidaceae	Allium	Allium sacculiferum
Angiosperm	AMARYLLIDACEAE	Amaryllidaceae	Allium	Allium sativum
Angiosperm	AMARYLLIDACEAE	Amaryllidaceae	Allium	Allium saxatile
Angiosperm	AMARYLLIDACEAE	Amaryllidaceae	Allium	Allium schoenoprasoides
Angiosperm	AMARYLLIDACEAE	Amaryllidaceae	Allium	Allium schoenoprasum var. scaberrimum
Angiosperm	AMARYLLIDACEAE	Amaryllidaceae	Allium	Allium schoenoprasum var. schoenoprasum
Angiosperm	AMARYLLIDACEAE	Amaryllidaceae	Allium	Allium schrenkii
Angiosperm	AMARYLLIDACEAE	Amaryllidaceae	Allium	Allium semenowii
Angiosperm	AMARYLLIDACEAE	Amaryllidaceae	Allium	Allium senescens
Angiosperm	AMARYLLIDACEAE	Amaryllidaceae	Allium	Allium setifolium
Angiosperm	AMARYLLIDACEAE	Amaryllidaceae	Allium	Allium sikkimense
Angiosperm	AMARYLLIDACEAE	Amaryllidaceae	Allium	Allium siphonanthum	EN	endemism
Angiosperm	AMARYLLIDACEAE	Amaryllidaceae	Allium	Allium songpanicum		endemism
Angiosperm	AMARYLLIDACEAE	Amaryllidaceae	Allium	Allium spirale
Angiosperm	AMARYLLIDACEAE	Amaryllidaceae	Allium	Allium splendens
Angiosperm	AMARYLLIDACEAE	Amaryllidaceae	Allium	Allium spurium
Angiosperm	AMARYLLIDACEAE	Amaryllidaceae	Allium	Allium stenodon		endemism
Angiosperm	AMARYLLIDACEAE	Amaryllidaceae	Allium	Allium strictum
Angiosperm	AMARYLLIDACEAE	Amaryllidaceae	Allium	Allium subangulatum		endemism
Angiosperm	AMARYLLIDACEAE	Amaryllidaceae	Allium	Allium subtilissimum
Angiosperm	AMARYLLIDACEAE	Amaryllidaceae	Allium	Allium taishanense		endemism
Angiosperm	AMARYLLIDACEAE	Amaryllidaceae	Allium	Allium tanguticum		endemism
Angiosperm	AMARYLLIDACEAE	Amaryllidaceae	Allium	Allium tenuissimum
Angiosperm	AMARYLLIDACEAE	Amaryllidaceae	Allium	Allium teretifolium
Angiosperm	AMARYLLIDACEAE	Amaryllidaceae	Allium	Allium thunbergii
Angiosperm	AMARYLLIDACEAE	Amaryllidaceae	Allium	Allium tianschanicum
Angiosperm	AMARYLLIDACEAE	Amaryllidaceae	Allium	Allium trifurcatum		endemism
Angiosperm	AMARYLLIDACEAE	Amaryllidaceae	Allium	Allium tuberosum
Angiosperm	AMARYLLIDACEAE	Amaryllidaceae	Allium	Allium tubiflorum		endemism
Angiosperm	AMARYLLIDACEAE	Amaryllidaceae	Allium	Allium victorialis
Angiosperm	AMARYLLIDACEAE	Amaryllidaceae	Allium	Allium victorialis var. listera
Angiosperm	AMARYLLIDACEAE	Amaryllidaceae	Allium	Allium wallichii var. platyphyllum		endemism
Angiosperm	AMARYLLIDACEAE	Amaryllidaceae	Allium	Allium wallichii var. wallichii
Angiosperm	AMARYLLIDACEAE	Amaryllidaceae	Allium	Allium xichuanense		endemism
Angiosperm	AMARYLLIDACEAE	Amaryllidaceae	Allium	Allium yanchiense		endemism
Angiosperm	AMARYLLIDACEAE	Amaryllidaceae	Allium	Allium yongdengense		endemism
Angiosperm	AMARYLLIDACEAE	Amaryllidaceae	Allium	Allium yuanum		endemism
Angiosperm	AMARYLLIDACEAE	Amaryllidaceae	Crinum	Crinum asiaticum var. asiaticum
Angiosperm	AMARYLLIDACEAE	Amaryllidaceae	Crinum	Crinum asiaticum var. sinicum		endemism
Angiosperm	AMARYLLIDACEAE	Amaryllidaceae	Crinum	Crinum latifolium
Angiosperm	AMARYLLIDACEAE	Amaryllidaceae	Lycoris	Lycoris anhuiensis	EN	endemism
Angiosperm	AMARYLLIDACEAE	Amaryllidaceae	Lycoris	Lycoris aurea
Angiosperm	AMARYLLIDACEAE	Amaryllidaceae	Lycoris	Lycoris chinensis
Angiosperm	AMARYLLIDACEAE	Amaryllidaceae	Lycoris	Lycoris guangxiensis	VU	endemism
Angiosperm	AMARYLLIDACEAE	Amaryllidaceae	Lycoris	Lycoris houdyshelii	VU	endemism
Angiosperm	AMARYLLIDACEAE	Amaryllidaceae	Lycoris	Lycoris longituba		endemism
Angiosperm	AMARYLLIDACEAE	Amaryllidaceae	Lycoris	Lycoris longituba var. longituba	VU	endemism
Angiosperm	AMARYLLIDACEAE	Amaryllidaceae	Lycoris	Lycoris radiata
Angiosperm	AMARYLLIDACEAE	Amaryllidaceae	Lycoris	Lycoris rosea
Angiosperm	AMARYLLIDACEAE	Amaryllidaceae	Lycoris	Lycoris sprengeri		endemism
Angiosperm	AMARYLLIDACEAE	Amaryllidaceae	Lycoris	Lycoris squamigera
Angiosperm	AMARYLLIDACEAE	Amaryllidaceae	Lycoris	Lycoris straminea	VU	endemism
Angiosperm	ANACARDIACEAE	Anacardiaceae	Buchanania	Buchanania arborescens
Angiosperm	ANACARDIACEAE	Anacardiaceae	Buchanania	Buchanania latifolia
Angiosperm	ANACARDIACEAE	Anacardiaceae	Buchanania	Buchanania microphylla
Angiosperm	ANACARDIACEAE	Anacardiaceae	Buchanania	Buchanania yunnanensis	EN	endemism
Angiosperm	ANACARDIACEAE	Anacardiaceae	Choerospondias	Choerospondias axillaris
Angiosperm	ANACARDIACEAE	Anacardiaceae	Choerospondias	Choerospondias axillaris var. axillaris
Angiosperm	ANACARDIACEAE	Anacardiaceae	Choerospondias	Choerospondias axillaris var. pubinervis	VU	endemism
Angiosperm	ANACARDIACEAE	Anacardiaceae	Cotinus	Cotinus coggygria var. cinerea
Angiosperm	ANACARDIACEAE	Anacardiaceae	Cotinus	Cotinus coggygria var. coggygria
Angiosperm	ANACARDIACEAE	Anacardiaceae	Cotinus	Cotinus coggygria var. glaucophylla		endemism
Angiosperm	ANACARDIACEAE	Anacardiaceae	Cotinus	Cotinus coggygria var. pubescens
Angiosperm	ANACARDIACEAE	Anacardiaceae	Cotinus	Cotinus nana	VU	endemism
Angiosperm	ANACARDIACEAE	Anacardiaceae	Cotinus	Cotinus szechuanensis		endemism
Angiosperm	ANACARDIACEAE	Anacardiaceae	Dobinea	Dobinea delavayi		endemism
Angiosperm	ANACARDIACEAE	Anacardiaceae	Dobinea	Dobinea vulgaris	VU
Angiosperm	ANACARDIACEAE	Anacardiaceae	Dracontomelon	Dracontomelon duperreanum
Angiosperm	ANACARDIACEAE	Anacardiaceae	Dracontomelon	Dracontomelon macrocarpum	EN	endemism
Angiosperm	ANACARDIACEAE	Anacardiaceae	Drimycarpus	Drimycarpus anacardiifolius	EN	endemism
Angiosperm	ANACARDIACEAE	Anacardiaceae	Drimycarpus	Drimycarpus racemosus
Angiosperm	ANACARDIACEAE	Anacardiaceae	Haplospondias	Haplospondias haplophylla	CR
Angiosperm	ANACARDIACEAE	Anacardiaceae	Lannea	Lannea coromandelica
Angiosperm	ANACARDIACEAE	Anacardiaceae	Mangifera	Mangifera longipes
Angiosperm	ANACARDIACEAE	Anacardiaceae	Mangifera	Mangifera persiciforma	VU	endemism
Angiosperm	ANACARDIACEAE	Anacardiaceae	Mangifera	Mangifera persiciformis
Angiosperm	ANACARDIACEAE	Anacardiaceae	Mangifera	Mangifera siamensis	EN
Angiosperm	ANACARDIACEAE	Anacardiaceae	Mangifera	Mangifera sylvatica	EN
Angiosperm	ANACARDIACEAE	Anacardiaceae	Pegia	Pegia nitida
Angiosperm	ANACARDIACEAE	Anacardiaceae	Pegia	Pegia ntida
Angiosperm	ANACARDIACEAE	Anacardiaceae	Pegia	Pegia sarmentosa
Angiosperm	ANACARDIACEAE	Anacardiaceae	Pistacia	Pistacia chinensis		endemism
Angiosperm	ANACARDIACEAE	Anacardiaceae	Pistacia	Pistacia weinmannifolia
Angiosperm	ANACARDIACEAE	Anacardiaceae	Rhus	Rhus ambigua
Angiosperm	ANACARDIACEAE	Anacardiaceae	Rhus	Rhus chinensis
Angiosperm	ANACARDIACEAE	Anacardiaceae	Rhus	Rhus chinensis var. chinensis
Angiosperm	ANACARDIACEAE	Anacardiaceae	Rhus	Rhus chinensis var. glabra
Angiosperm	ANACARDIACEAE	Anacardiaceae	Rhus	Rhus chinensis var. roxburghii		endemism
Angiosperm	ANACARDIACEAE	Anacardiaceae	Rhus	Rhus hypoleuca		endemism
Angiosperm	ANACARDIACEAE	Anacardiaceae	Rhus	Rhus hypoleuca var. barbata
Angiosperm	ANACARDIACEAE	Anacardiaceae	Rhus	Rhus hypoleuca var. hypoleuca
Angiosperm	ANACARDIACEAE	Anacardiaceae	Rhus	Rhus javanica var. roxburghiana
Angiosperm	ANACARDIACEAE	Anacardiaceae	Rhus	Rhus potaninii		endemism
Angiosperm	ANACARDIACEAE	Anacardiaceae	Rhus	Rhus punjabensis var. pilosa
Angiosperm	ANACARDIACEAE	Anacardiaceae	Rhus	Rhus punjabensis var. punjabensis
Angiosperm	ANACARDIACEAE	Anacardiaceae	Rhus	Rhus punjabensis var. sinica		endemism
Angiosperm	ANACARDIACEAE	Anacardiaceae	Rhus	Rhus succedanea
Angiosperm	ANACARDIACEAE	Anacardiaceae	Rhus	Rhus sylvestris
Angiosperm	ANACARDIACEAE	Anacardiaceae	Rhus	Rhus taishanensis
Angiosperm	ANACARDIACEAE	Anacardiaceae	Rhus	Rhus teniana		endemism
Angiosperm	ANACARDIACEAE	Anacardiaceae	Rhus	Rhus trichocarpa
Angiosperm	ANACARDIACEAE	Anacardiaceae	Rhus	Rhus wilsonii		endemism
Angiosperm	ANACARDIACEAE	Anacardiaceae	Semecarpus	Semecarpus cuneifomis
Angiosperm	ANACARDIACEAE	Anacardiaceae	Semecarpus	Semecarpus cuneiformis	EN
Angiosperm	ANACARDIACEAE	Anacardiaceae	Semecarpus	Semecarpus gigantifolia
Angiosperm	ANACARDIACEAE	Anacardiaceae	Semecarpus	Semecarpus microcarpa
Angiosperm	ANACARDIACEAE	Anacardiaceae	Semecarpus	Semecarpus microcarpus	VU
Angiosperm	ANACARDIACEAE	Anacardiaceae	Semecarpus	Semecarpus reticulata
Angiosperm	ANACARDIACEAE	Anacardiaceae	Spondias	Spondias cytherea
Angiosperm	ANACARDIACEAE	Anacardiaceae	Spondias	Spondias haplophylla
Angiosperm	ANACARDIACEAE	Anacardiaceae	Spondias	Spondias lakonensis var. hirsuta		endemism
Angiosperm	ANACARDIACEAE	Anacardiaceae	Spondias	Spondias lakonensis var. lakonensis
Angiosperm	ANACARDIACEAE	Anacardiaceae	Spondias	Spondias lutea
Angiosperm	ANACARDIACEAE	Anacardiaceae	Spondias	Spondias pinnata
Angiosperm	ANACARDIACEAE	Anacardiaceae	Terminthia	Terminthia paniculata
Angiosperm	ANACARDIACEAE	Anacardiaceae	Toxicodendron	Toxicodendron acuminatum
Angiosperm	ANACARDIACEAE	Anacardiaceae	Toxicodendron	Toxicodendron calcicola		endemism
Angiosperm	ANACARDIACEAE	Anacardiaceae	Toxicodendron	Toxicodendron calcicolum
Angiosperm	ANACARDIACEAE	Anacardiaceae	Toxicodendron	Toxicodendron delavayi var. angustifolium		endemism
Angiosperm	ANACARDIACEAE	Anacardiaceae	Toxicodendron	Toxicodendron delavayi var. delavayi		endemism
Angiosperm	ANACARDIACEAE	Anacardiaceae	Toxicodendron	Toxicodendron delavayi var. quinquejugum		endemism
Angiosperm	ANACARDIACEAE	Anacardiaceae	Toxicodendron	Toxicodendron fulvum
Angiosperm	ANACARDIACEAE	Anacardiaceae	Toxicodendron	Toxicodendron grandiflorum var. grandiflorum		endemism
Angiosperm	ANACARDIACEAE	Anacardiaceae	Toxicodendron	Toxicodendron grandiflorum var. longipes		endemism
Angiosperm	ANACARDIACEAE	Anacardiaceae	Toxicodendron	Toxicodendron griffithii var. barbatum		endemism
Angiosperm	ANACARDIACEAE	Anacardiaceae	Toxicodendron	Toxicodendron griffithii var. griffithii
Angiosperm	ANACARDIACEAE	Anacardiaceae	Toxicodendron	Toxicodendron griffithii var. microcarpum		endemism
Angiosperm	ANACARDIACEAE	Anacardiaceae	Toxicodendron	Toxicodendron hirtellum		endemism
Angiosperm	ANACARDIACEAE	Anacardiaceae	Toxicodendron	Toxicodendron hookeri var. hookeri
Angiosperm	ANACARDIACEAE	Anacardiaceae	Toxicodendron	Toxicodendron hookeri var. microcarpum		endemism
Angiosperm	ANACARDIACEAE	Anacardiaceae	Toxicodendron	Toxicodendron radicans subsp. hispidum		endemism
Angiosperm	ANACARDIACEAE	Anacardiaceae	Toxicodendron	Toxicodendron succedaneum
Angiosperm	ANACARDIACEAE	Anacardiaceae	Toxicodendron	Toxicodendron succedaneum var. kiangsiense		endemism
Angiosperm	ANACARDIACEAE	Anacardiaceae	Toxicodendron	Toxicodendron succedaneum var. succedaneum
Angiosperm	ANACARDIACEAE	Anacardiaceae	Toxicodendron	Toxicodendron sylvestre
Angiosperm	ANACARDIACEAE	Anacardiaceae	Toxicodendron	Toxicodendron trichocarpum
Angiosperm	ANACARDIACEAE	Anacardiaceae	Toxicodendron	Toxicodendron vernicifluum
Angiosperm	ANACARDIACEAE	Anacardiaceae	Toxicodendron	Toxicodendron wallichii var. microcarpum		endemism
Angiosperm	ANACARDIACEAE	Anacardiaceae	Toxicodendron	Toxicodendron wallichii var. wallichii
Angiosperm	ANACARDIACEAE	Anacardiaceae	Toxicodendron	Toxicodendron yunnanense var. longipaniculatum		endemism
Angiosperm	ANCISTROCLADACEAE	Ancistrocladaceae	Ancistrocladus	Ancistrocladus tectorius	VU
Angiosperm	ANNONACEAE	Annonaceae	Alphonsea	Alphonsea boniana
Angiosperm	ANNONACEAE	Annonaceae	Alphonsea	Alphonsea hainanensis		endemism
Angiosperm	ANNONACEAE	Annonaceae	Alphonsea	Alphonsea mollis		endemism
Angiosperm	ANNONACEAE	Annonaceae	Alphonsea	Alphonsea monogyna	VU	endemism
Angiosperm	ANNONACEAE	Annonaceae	Alphonsea	Alphonsea squamosa
Angiosperm	ANNONACEAE	Annonaceae	Alphonsea	Alphonsea tsangyuanensis	EN	endemism
Angiosperm	ANNONACEAE	Annonaceae	Anaxagorea	Anaxagorea luzonensis
Angiosperm	ANNONACEAE	Annonaceae	Annona	Annona squamosa
Angiosperm	ANNONACEAE	Annonaceae	Artabotrys	Artabotrys fragrans
Angiosperm	ANNONACEAE	Annonaceae	Artabotrys	Artabotrys hainanensis		endemism
Angiosperm	ANNONACEAE	Annonaceae	Artabotrys	Artabotrys hexapetalus
Angiosperm	ANNONACEAE	Annonaceae	Artabotrys	Artabotrys hongkongensis
Angiosperm	ANNONACEAE	Annonaceae	Artabotrys	Artabotrys multiflorus
Angiosperm	ANNONACEAE	Annonaceae	Artabotrys	Artabotrys pilosus		endemism
Angiosperm	ANNONACEAE	Annonaceae	Artabotrys	Artabotrys punctulatus	EN	endemism
Angiosperm	ANNONACEAE	Annonaceae	Artabotrys	Artabotrys rhynchocarpus	EN	endemism
Angiosperm	ANNONACEAE	Annonaceae	Chieniodendron	Chieniodendron hainanense	EN	endemism
Angiosperm	ANNONACEAE	Annonaceae	Cyathostemma	Cyathostemma yunnanense
Angiosperm	ANNONACEAE	Annonaceae	Dasymaschalon	Dasymaschalon rostratum
Angiosperm	ANNONACEAE	Annonaceae	Dasymaschalon	Dasymaschalon sootepense
Angiosperm	ANNONACEAE	Annonaceae	Dasymaschalon	Dasymaschalon trichophorum		endemism
Angiosperm	ANNONACEAE	Annonaceae	Desmos	Desmos chinensis
Angiosperm	ANNONACEAE	Annonaceae	Desmos	Desmos dumosus
Angiosperm	ANNONACEAE	Annonaceae	Desmos	Desmos grandifolius	EN
Angiosperm	ANNONACEAE	Annonaceae	Desmos	Desmos saccopetaloides	VU	endemism
Angiosperm	ANNONACEAE	Annonaceae	Desmos	Desmos yunnanensis	EN	endemism
Angiosperm	ANNONACEAE	Annonaceae	Fissistigma	Fissistigma acuminatissimum
Angiosperm	ANNONACEAE	Annonaceae	Fissistigma	Fissistigma balansae
Angiosperm	ANNONACEAE	Annonaceae	Fissistigma	Fissistigma bracteolatum	EN
Angiosperm	ANNONACEAE	Annonaceae	Fissistigma	Fissistigma cavaleriei		endemism
Angiosperm	ANNONACEAE	Annonaceae	Fissistigma	Fissistigma chloroneurum
Angiosperm	ANNONACEAE	Annonaceae	Fissistigma	Fissistigma cupreonitens		endemism
Angiosperm	ANNONACEAE	Annonaceae	Fissistigma	Fissistigma glaucescens
Angiosperm	ANNONACEAE	Annonaceae	Fissistigma	Fissistigma globosum
Angiosperm	ANNONACEAE	Annonaceae	Fissistigma	Fissistigma kwangsiense	EN	endemism
Angiosperm	ANNONACEAE	Annonaceae	Fissistigma	Fissistigma latifolium
Angiosperm	ANNONACEAE	Annonaceae	Fissistigma	Fissistigma minuticalyx
Angiosperm	ANNONACEAE	Annonaceae	Fissistigma	Fissistigma oldhamii		endemism
Angiosperm	ANNONACEAE	Annonaceae	Fissistigma	Fissistigma oldhamii var. longistipitatum
Angiosperm	ANNONACEAE	Annonaceae	Fissistigma	Fissistigma oldhamii var. oldhamii
Angiosperm	ANNONACEAE	Annonaceae	Fissistigma	Fissistigma pallens
Angiosperm	ANNONACEAE	Annonaceae	Fissistigma	Fissistigma poilanei
Angiosperm	ANNONACEAE	Annonaceae	Fissistigma	Fissistigma polyanthoides
Angiosperm	ANNONACEAE	Annonaceae	Fissistigma	Fissistigma polyanthum
Angiosperm	ANNONACEAE	Annonaceae	Fissistigma	Fissistigma retusum		endemism
Angiosperm	ANNONACEAE	Annonaceae	Fissistigma	Fissistigma shangtzeense		endemism
Angiosperm	ANNONACEAE	Annonaceae	Fissistigma	Fissistigma tientangense	EN	endemism
Angiosperm	ANNONACEAE	Annonaceae	Fissistigma	Fissistigma tungfangense	EN	endemism
Angiosperm	ANNONACEAE	Annonaceae	Fissistigma	Fissistigma uonicum
Angiosperm	ANNONACEAE	Annonaceae	Fissistigma	Fissistigma wallichii
Angiosperm	ANNONACEAE	Annonaceae	Fissistigma	Fissistigma xylopetalum	VU
Angiosperm	ANNONACEAE	Annonaceae	Goniothalamus	Goniothalamus amuyon
Angiosperm	ANNONACEAE	Annonaceae	Goniothalamus	Goniothalamus cheliensis	CR	endemism
Angiosperm	ANNONACEAE	Annonaceae	Goniothalamus	Goniothalamus chinensis	VU	endemism
Angiosperm	ANNONACEAE	Annonaceae	Goniothalamus	Goniothalamus donnaiensis
Angiosperm	ANNONACEAE	Annonaceae	Goniothalamus	Goniothalamus donnajensis
Angiosperm	ANNONACEAE	Annonaceae	Goniothalamus	Goniothalamus gabriacianus
Angiosperm	ANNONACEAE	Annonaceae	Goniothalamus	Goniothalamus gardneri
Angiosperm	ANNONACEAE	Annonaceae	Goniothalamus	Goniothalamus griffithii
Angiosperm	ANNONACEAE	Annonaceae	Goniothalamus	Goniothalamus howii		endemism
Angiosperm	ANNONACEAE	Annonaceae	Goniothalamus	Goniothalamus leiocarpus	VU	endemism
Angiosperm	ANNONACEAE	Annonaceae	Goniothalamus	Goniothalamus lii
Angiosperm	ANNONACEAE	Annonaceae	Goniothalamus	Goniothalamus yunnanensis		endemism
Angiosperm	ANNONACEAE	Annonaceae	Meiogyne	Meiogyne kwangtungensis	CR	endemism
Angiosperm	Annonaceae	Annonaceae	Mezzettiopsis	Mezzettiopsis creaghii
Angiosperm	ANNONACEAE	Annonaceae	Miliusa	Miliusa balansae
Angiosperm	ANNONACEAE	Annonaceae	Miliusa	Miliusa bannaensis
Angiosperm	ANNONACEAE	Annonaceae	Miliusa	Miliusa bannanensis	VU	endemism
Angiosperm	ANNONACEAE	Annonaceae	Miliusa	Miliusa chunii
Angiosperm	ANNONACEAE	Annonaceae	Miliusa	Miliusa cuneata
Angiosperm	ANNONACEAE	Annonaceae	Miliusa	Miliusa horsfieldii	VU
Angiosperm	ANNONACEAE	Annonaceae	Miliusa	Miliusa prolifica
Angiosperm	ANNONACEAE	Annonaceae	Miliusa	Miliusa sinensis		endemism
Angiosperm	ANNONACEAE	Annonaceae	Miliusa	Miliusa tenuistipitata	EN	endemism
Angiosperm	ANNONACEAE	Annonaceae	Mitrephora	Mitrephora macclurei
Angiosperm	ANNONACEAE	Annonaceae	Mitrephora	Mitrephora maingayi
Angiosperm	ANNONACEAE	Annonaceae	Mitrephora	Mitrephora thorelii
Angiosperm	ANNONACEAE	Annonaceae	Mitrephora	Mitrephora tomentosa
Angiosperm	ANNONACEAE	Annonaceae	Mitrephora	Mitrephora wangii	VU
Angiosperm	ANNONACEAE	Annonaceae	Oncodostigma	Oncodostigma hainanense
Angiosperm	ANNONACEAE	Annonaceae	Orophea	Orophea anceps
Angiosperm	ANNONACEAE	Annonaceae	Orophea	Orophea hainanensis	VU	endemism
Angiosperm	ANNONACEAE	Annonaceae	Orophea	Orophea hirsuta
Angiosperm	ANNONACEAE	Annonaceae	Orophea	Orophea polycarpa
Angiosperm	ANNONACEAE	Annonaceae	Orophea	Orophea yunnanensis		endemism
Angiosperm	ANNONACEAE	Annonaceae	Polyalthia	Polyalthia cerasoides
Angiosperm	ANNONACEAE	Annonaceae	Polyalthia	Polyalthia florulenta	VU	endemism
Angiosperm	ANNONACEAE	Annonaceae	Polyalthia	Polyalthia lancilimba		endemism
Angiosperm	ANNONACEAE	Annonaceae	Polyalthia	Polyalthia laui
Angiosperm	ANNONACEAE	Annonaceae	Polyalthia	Polyalthia litseifolia	EN	endemism
Angiosperm	ANNONACEAE	Annonaceae	Polyalthia	Polyalthia liukiuensis
Angiosperm	ANNONACEAE	Annonaceae	Polyalthia	Polyalthia nemoralis
Angiosperm	ANNONACEAE	Annonaceae	Polyalthia	Polyalthia petelotii
Angiosperm	ANNONACEAE	Annonaceae	Polyalthia	Polyalthia pingpienensis	EN	endemism
Angiosperm	ANNONACEAE	Annonaceae	Polyalthia	Polyalthia plagioneura
Angiosperm	ANNONACEAE	Annonaceae	Polyalthia	Polyalthia rumphii
Angiosperm	ANNONACEAE	Annonaceae	Polyalthia	Polyalthia simiarum
Angiosperm	ANNONACEAE	Annonaceae	Polyalthia	Polyalthia suberosa
Angiosperm	ANNONACEAE	Annonaceae	Polyalthia	Polyalthia verrucipes	EN	endemism
Angiosperm	ANNONACEAE	Annonaceae	Polyalthia	Polyalthia viridis
Angiosperm	ANNONACEAE	Annonaceae	Popowia	Popowia pisocarpa
Angiosperm	ANNONACEAE	Annonaceae	Pseuduvaria	Pseuduvaria indochinensis
Angiosperm	ANNONACEAE	Annonaceae	Pseuduvaria	Pseuduvaria trimera
Angiosperm	ANNONACEAE	Annonaceae	Richella	Richella hainanensis
Angiosperm	ANNONACEAE	Annonaceae	Trivalvaria	Trivalvaria costata
Angiosperm	ANNONACEAE	Annonaceae	Uvaria	Uvaria boniana
Angiosperm	ANNONACEAE	Annonaceae	Uvaria	Uvaria calamistrata
Angiosperm	ANNONACEAE	Annonaceae	Uvaria	Uvaria grandiflora
Angiosperm	ANNONACEAE	Annonaceae	Uvaria	Uvaria kurzii
Angiosperm	ANNONACEAE	Annonaceae	Uvaria	Uvaria kweichowensis	VU	endemism
Angiosperm	ANNONACEAE	Annonaceae	Uvaria	Uvaria macrophylla
Angiosperm	ANNONACEAE	Annonaceae	Uvaria	Uvaria rufa
Angiosperm	ANNONACEAE	Annonaceae	Uvaria	Uvaria tonkinensis
Angiosperm	ANNONACEAE	Annonaceae	Xylopia	Xylopia vielana
Angiosperm	APIACEAE	Apiaceae	Acronema	Acronema alpinum		endemism
Angiosperm	APIACEAE	Apiaceae	Acronema	Acronema astrantiifolium		endemism
Angiosperm	APIACEAE	Apiaceae	Acronema	Acronema brevipedicellatum		endemism
Angiosperm	APIACEAE	Apiaceae	Acronema	Acronema chienii var. chienii		endemism
Angiosperm	APIACEAE	Apiaceae	Acronema	Acronema chienii var. dissectum		endemism
Angiosperm	APIACEAE	Apiaceae	Acronema	Acronema chinense var. chinense		endemism
Angiosperm	APIACEAE	Apiaceae	Acronema	Acronema chinense var. humile		endemism
Angiosperm	APIACEAE	Apiaceae	Acronema	Acronema commutatum		endemism
Angiosperm	APIACEAE	Apiaceae	Acronema	Acronema forrestii		endemism
Angiosperm	APIACEAE	Apiaceae	Acronema	Acronema gracile		endemism
Angiosperm	APIACEAE	Apiaceae	Acronema	Acronema graminifolium
Angiosperm	APIACEAE	Apiaceae	Acronema	Acronema handelii
Angiosperm	APIACEAE	Apiaceae	Acronema	Acronema hookeri
Angiosperm	APIACEAE	Apiaceae	Acronema	Acronema minus
Angiosperm	APIACEAE	Apiaceae	Acronema	Acronema muscicola		endemism
Angiosperm	APIACEAE	Apiaceae	Acronema	Acronema nervosum
Angiosperm	APIACEAE	Apiaceae	Acronema	Acronema paniculatum		endemism
Angiosperm	APIACEAE	Apiaceae	Acronema	Acronema schneideri		endemism
Angiosperm	APIACEAE	Apiaceae	Acronema	Acronema sichuanense
Angiosperm	APIACEAE	Apiaceae	Acronema	Acronema tenerum
Angiosperm	APIACEAE	Apiaceae	Acronema	Acronema xizangense		endemism
Angiosperm	APIACEAE	Apiaceae	Acronema	Acronema yadongense		endemism
Angiosperm	APIACEAE	Apiaceae	Aegopodium	Aegopodium alpestre
Angiosperm	APIACEAE	Apiaceae	Aegopodium	Aegopodium handelii		endemism
Angiosperm	APIACEAE	Apiaceae	Aegopodium	Aegopodium henryi		endemism
Angiosperm	APIACEAE	Apiaceae	Aegopodium	Aegopodium latifolium
Angiosperm	APIACEAE	Apiaceae	Aegopodium	Aegopodium tadshikorum
Angiosperm	APIACEAE	Apiaceae	Angelica	Angelica amurensis
Angiosperm	APIACEAE	Apiaceae	Angelica	Angelica anomala
Angiosperm	APIACEAE	Apiaceae	Angelica	Angelica apaensis		endemism
Angiosperm	APIACEAE	Apiaceae	Angelica	Angelica balangshanensis		endemism
Angiosperm	APIACEAE	Apiaceae	Angelica	Angelica biserrata		endemism
Angiosperm	APIACEAE	Apiaceae	Angelica	Angelica cartilaginomarginata var. cartilaginomarginata
Angiosperm	APIACEAE	Apiaceae	Angelica	Angelica cartilaginomarginata var. foliosa		endemism
Angiosperm	APIACEAE	Apiaceae	Angelica	Angelica dahurica
Angiosperm	APIACEAE	Apiaceae	Angelica	Angelica dahurica fo. ex
Angiosperm	APIACEAE	Apiaceae	Angelica	Angelica dahurica var. dahurica
Angiosperm	APIACEAE	Apiaceae	Angelica	Angelica dahurica var. formosana		endemism
Angiosperm	APIACEAE	Apiaceae	Angelica	Angelica decursiva
Angiosperm	APIACEAE	Apiaceae	Angelica	Angelica decursiva f. albiflora
Angiosperm	APIACEAE	Apiaceae	Angelica	Angelica dielsii		endemism
Angiosperm	APIACEAE	Apiaceae	Angelica	Angelica duclouxii		endemism
Angiosperm	APIACEAE	Apiaceae	Angelica	Angelica gigas
Angiosperm	APIACEAE	Apiaceae	Angelica	Angelica grosseserrata
Angiosperm	APIACEAE	Apiaceae	Angelica	Angelica hirsutiflora		endemism
Angiosperm	APIACEAE	Apiaceae	Angelica	Angelica kangdingensis		endemism
Angiosperm	APIACEAE	Apiaceae	Angelica	Angelica laxifoliata		endemism
Angiosperm	APIACEAE	Apiaceae	Angelica	Angelica likiangensis	EN	endemism
Angiosperm	APIACEAE	Apiaceae	Angelica	Angelica longicaudata		endemism
Angiosperm	APIACEAE	Apiaceae	Angelica	Angelica longipedicellata		endemism
Angiosperm	APIACEAE	Apiaceae	Angelica	Angelica longipes		endemism
Angiosperm	APIACEAE	Apiaceae	Angelica	Angelica maowenensis		endemism
Angiosperm	APIACEAE	Apiaceae	Angelica	Angelica megaphylla	VU	endemism
Angiosperm	APIACEAE	Apiaceae	Angelica	Angelica morii		endemism
Angiosperm	APIACEAE	Apiaceae	Angelica	Angelica morrisonicola var. morrisonicola		endemism
Angiosperm	APIACEAE	Apiaceae	Angelica	Angelica morrisonicola var. nanhutashanensis		endemism
Angiosperm	APIACEAE	Apiaceae	Angelica	Angelica multicaulis
Angiosperm	APIACEAE	Apiaceae	Angelica	Angelica nitida		endemism
Angiosperm	APIACEAE	Apiaceae	Angelica	Angelica omeiensis		endemism
Angiosperm	APIACEAE	Apiaceae	Angelica	Angelica oncosepala		endemism
Angiosperm	APIACEAE	Apiaceae	Angelica	Angelica paeoniifolia		endemism
Angiosperm	APIACEAE	Apiaceae	Angelica	Angelica pinnatiloba		endemism
Angiosperm	APIACEAE	Apiaceae	Angelica	Angelica polymorpha
Angiosperm	APIACEAE	Apiaceae	Angelica	Angelica pseudoselinum		endemism
Angiosperm	APIACEAE	Apiaceae	Angelica	Angelica pubescens
Angiosperm	APIACEAE	Apiaceae	Angelica	Angelica setchuenensis		endemism
Angiosperm	APIACEAE	Apiaceae	Angelica	Angelica sinensis		endemism
Angiosperm	APIACEAE	Apiaceae	Angelica	Angelica songpanensis		endemism
Angiosperm	APIACEAE	Apiaceae	Angelica	Angelica sylvestris
Angiosperm	APIACEAE	Apiaceae	Angelica	Angelica taiwaniana
Angiosperm	APIACEAE	Apiaceae	Angelica	Angelica tarokoensis		endemism
Angiosperm	APIACEAE	Apiaceae	Angelica	Angelica ternata
Angiosperm	APIACEAE	Apiaceae	Angelica	Angelica tianmuensis	VU	endemism
Angiosperm	APIACEAE	Apiaceae	Angelica	Angelica tsinlingensis		endemism
Angiosperm	APIACEAE	Apiaceae	Angelica	Angelica valida		endemism
Angiosperm	APIACEAE	Apiaceae	Anthriscus	Anthriscus sylvestris
Angiosperm	APIACEAE	Apiaceae	Anthriscus	Anthriscus sylvestris subsp. nemorosa
Angiosperm	APIACEAE	Apiaceae	Anthriscus	Anthriscus sylvestris subsp. sylvestris
Angiosperm	APIACEAE	Apiaceae	Apium	Apium graveolens
Angiosperm	APIACEAE	Apiaceae	Apium	Apium leptophyllum
Angiosperm	APIACEAE	Apiaceae	Archangelica	Archangelica brevicaulis
Angiosperm	APIACEAE	Apiaceae	Archangelica	Archangelica decurrens
Angiosperm	APIACEAE	Apiaceae	Arcuatopterus	Arcuatopterus linearifolius		endemism
Angiosperm	APIACEAE	Apiaceae	Arcuatopterus	Arcuatopterus sikkimensis
Angiosperm	APIACEAE	Apiaceae	Arcuatopterus	Arcuatopterus thalictrioideus
Angiosperm	APIACEAE	Apiaceae	Berula	Berula erecta
Angiosperm	APIACEAE	Apiaceae	Bupleurum	Bupleurum alatum		endemism
Angiosperm	APIACEAE	Apiaceae	Bupleurum	Bupleurum angustissimum
Angiosperm	APIACEAE	Apiaceae	Bupleurum	Bupleurum aureum var. aureum
Angiosperm	APIACEAE	Apiaceae	Bupleurum	Bupleurum aureum var. breviinvolucratum		endemism
Angiosperm	APIACEAE	Apiaceae	Bupleurum	Bupleurum bicaule var. bicaule
Angiosperm	APIACEAE	Apiaceae	Bupleurum	Bupleurum bicaule var. latifolium		endemism
Angiosperm	APIACEAE	Apiaceae	Bupleurum	Bupleurum boissieuanum		endemism
Angiosperm	APIACEAE	Apiaceae	Bupleurum	Bupleurum candollei var. atropurpureum		endemism
Angiosperm	APIACEAE	Apiaceae	Bupleurum	Bupleurum candollei var. candollei
Angiosperm	APIACEAE	Apiaceae	Bupleurum	Bupleurum candollei var. virgatissimum		endemism
Angiosperm	APIACEAE	Apiaceae	Bupleurum	Bupleurum chaishoui		endemism
Angiosperm	APIACEAE	Apiaceae	Bupleurum	Bupleurum chinensDC
Angiosperm	APIACEAE	Apiaceae	Bupleurum	Bupleurum chinense		endemism
Angiosperm	APIACEAE	Apiaceae	Bupleurum	Bupleurum chinensis
Angiosperm	APIACEAE	Apiaceae	Bupleurum	Bupleurum commelynoideum var. commelynoideum		endemism
Angiosperm	APIACEAE	Apiaceae	Bupleurum	Bupleurum commelynoideum var. flaviflorum		endemism
Angiosperm	APIACEAE	Apiaceae	Bupleurum	Bupleurum condensatum		endemism
Angiosperm	APIACEAE	Apiaceae	Bupleurum	Bupleurum dalhousieanum
Angiosperm	APIACEAE	Apiaceae	Bupleurum	Bupleurum densiflorum
Angiosperm	APIACEAE	Apiaceae	Bupleurum	Bupleurum dielsianum		endemism
Angiosperm	APIACEAE	Apiaceae	Bupleurum	Bupleurum euphorbioides
Angiosperm	APIACEAE	Apiaceae	Bupleurum	Bupleurum exaltatum
Angiosperm	APIACEAE	Apiaceae	Bupleurum	Bupleurum falcatum
Angiosperm	APIACEAE	Apiaceae	Bupleurum	Bupleurum gracilipes		endemism
Angiosperm	APIACEAE	Apiaceae	Bupleurum	Bupleurum gracillimum
Angiosperm	APIACEAE	Apiaceae	Bupleurum	Bupleurum hamiltonii var. hamiltonii
Angiosperm	APIACEAE	Apiaceae	Bupleurum	Bupleurum hamiltonii var. humile
Angiosperm	APIACEAE	Apiaceae	Bupleurum	Bupleurum kaoi		endemism
Angiosperm	APIACEAE	Apiaceae	Bupleurum	Bupleurum komarovianum
Angiosperm	APIACEAE	Apiaceae	Bupleurum	Bupleurum krylovianum
Angiosperm	APIACEAE	Apiaceae	Bupleurum	Bupleurum kunmingense		endemism
Angiosperm	APIACEAE	Apiaceae	Bupleurum	Bupleurum kweichowense	EN	endemism
Angiosperm	APIACEAE	Apiaceae	Bupleurum	Bupleurum longicaule var. amplexicaule		endemism
Angiosperm	APIACEAE	Apiaceae	Bupleurum	Bupleurum longicaule var. franchetii		endemism
Angiosperm	APIACEAE	Apiaceae	Bupleurum	Bupleurum longicaule var. giraldii		endemism
Angiosperm	APIACEAE	Apiaceae	Bupleurum	Bupleurum longicaule var. longicaule
Angiosperm	APIACEAE	Apiaceae	Bupleurum	Bupleurum longiradiatum
Angiosperm	APIACEAE	Apiaceae	Bupleurum	Bupleurum longiradiatum f. australe
Angiosperm	APIACEAE	Apiaceae	Bupleurum	Bupleurum longiradiatum fo. australe
Angiosperm	APIACEAE	Apiaceae	Bupleurum	Bupleurum longiradiatum var. breviradiatum
Angiosperm	APIACEAE	Apiaceae	Bupleurum	Bupleurum longiradiatum var. longiradiatum
Angiosperm	APIACEAE	Apiaceae	Bupleurum	Bupleurum luxiense		endemism
Angiosperm	APIACEAE	Apiaceae	Bupleurum	Bupleurum malconense		endemism
Angiosperm	APIACEAE	Apiaceae	Bupleurum	Bupleurum marginatum
Angiosperm	APIACEAE	Apiaceae	Bupleurum	Bupleurum marginatum var. marginatum
Angiosperm	APIACEAE	Apiaceae	Bupleurum	Bupleurum marginatum var. stenophyllum
Angiosperm	APIACEAE	Apiaceae	Bupleurum	Bupleurum microcephalum		endemism
Angiosperm	APIACEAE	Apiaceae	Bupleurum	Bupleurum petiolulatum var. petiolulatum		endemism
Angiosperm	APIACEAE	Apiaceae	Bupleurum	Bupleurum petiolulatum var. tenerum		endemism
Angiosperm	APIACEAE	Apiaceae	Bupleurum	Bupleurum polyclonum		endemism
Angiosperm	APIACEAE	Apiaceae	Bupleurum	Bupleurum pusillum
Angiosperm	APIACEAE	Apiaceae	Bupleurum	Bupleurum qinghaiense		endemism
Angiosperm	APIACEAE	Apiaceae	Bupleurum	Bupleurum rockii		endemism
Angiosperm	APIACEAE	Apiaceae	Bupleurum	Bupleurum scorzenerifoliu
Angiosperm	APIACEAE	Apiaceae	Bupleurum	Bupleurum scorzonerifolium
Angiosperm	APIACEAE	Apiaceae	Bupleurum	Bupleurum scorzonerifolium fo. pauciflorum	VU	endemism
Angiosperm	APIACEAE	Apiaceae	Bupleurum	Bupleurum scorzonerifolium fo. scorzonerifolium
Angiosperm	APIACEAE	Apiaceae	Bupleurum	Bupleurum scorzonesifolium
Angiosperm	APIACEAE	Apiaceae	Bupleurum	Bupleurum seorzoneraefolium
Angiosperm	APIACEAE	Apiaceae	Bupleurum	Bupleurum sibiricum var. jeholense	EN	endemism
Angiosperm	APIACEAE	Apiaceae	Bupleurum	Bupleurum sibiricum var. sibiricum
Angiosperm	APIACEAE	Apiaceae	Bupleurum	Bupleurum smithii var. auriculatum		endemism
Angiosperm	APIACEAE	Apiaceae	Bupleurum	Bupleurum smithii var. parvifolium		endemism
Angiosperm	APIACEAE	Apiaceae	Bupleurum	Bupleurum smithii var. smithii		endemism
Angiosperm	APIACEAE	Apiaceae	Bupleurum	Bupleurum thianschinicum
Angiosperm	APIACEAE	Apiaceae	Bupleurum	Bupleurum triradiatum
Angiosperm	APIACEAE	Apiaceae	Bupleurum	Bupleurum wenchuanense		endemism
Angiosperm	APIACEAE	Apiaceae	Bupleurum	Bupleurum yinchowense		endemism
Angiosperm	APIACEAE	Apiaceae	Bupleurum	Bupleurum yunnanense		endemism
Angiosperm	APIACEAE	Apiaceae	Carlesia	Carlesia sinensis
Angiosperm	APIACEAE	Apiaceae	Carum	Carum atrosanguineum
Angiosperm	APIACEAE	Apiaceae	Carum	Carum bretschneideri		endemism
Angiosperm	APIACEAE	Apiaceae	Carum	Carum buriaticum
Angiosperm	APIACEAE	Apiaceae	Carum	Carum carvi
Angiosperm	APIACEAE	Apiaceae	Cenolophium	Cenolophium denudatum
Angiosperm	APIACEAE	Apiaceae	Centella	Centella asiatica
Angiosperm	APIACEAE	Apiaceae	Chaerophyllum	Chaerophyllum involucratum
Angiosperm	APIACEAE	Apiaceae	Chaerophyllum	Chaerophyllum prescottii
Angiosperm	APIACEAE	Apiaceae	Chaerophyllum	Chaerophyllum taiwanianum
Angiosperm	APIACEAE	Apiaceae	Chamaesium	Chamaesium delavayi		endemism
Angiosperm	APIACEAE	Apiaceae	Chamaesium	Chamaesium mallaeanum
Angiosperm	APIACEAE	Apiaceae	Chamaesium	Chamaesium novemjugum
Angiosperm	APIACEAE	Apiaceae	Chamaesium	Chamaesium paradoxum		endemism
Angiosperm	APIACEAE	Apiaceae	Chamaesium	Chamaesium thalictrifolium		endemism
Angiosperm	APIACEAE	Apiaceae	Chamaesium	Chamaesium viridiflorum
Angiosperm	APIACEAE	Apiaceae	Chamaesium	Chamaesium wolffianum		endemism
Angiosperm	APIACEAE	Apiaceae	Changium	Changium smyrnioides	VU	endemism
Angiosperm	APIACEAE	Apiaceae	Chuanminshen	Chuanminshen violaceum	EN	endemism
Angiosperm	APIACEAE	Apiaceae	Cicuta	Cicuta virosa var. latisecta
Angiosperm	APIACEAE	Apiaceae	Cicuta	Cicuta virosa var. virosa
Angiosperm	APIACEAE	Apiaceae	Cnidium	Cnidium dahuricum
Angiosperm	APIACEAE	Apiaceae	Cnidium	Cnidium japonicum
Angiosperm	APIACEAE	Apiaceae	Cnidium	Cnidium monnieri
Angiosperm	APIACEAE	Apiaceae	Cnidium	Cnidium monnieri var. formosanum		endemism
Angiosperm	APIACEAE	Apiaceae	Cnidium	Cnidium monnieri var. monnieri
Angiosperm	APIACEAE	Apiaceae	Cnidium	Cnidium salinum
Angiosperm	APIACEAE	Apiaceae	Cnidium	Cnidium sinchianum		endemism
Angiosperm	APIACEAE	Apiaceae	Cnidium	Cnidium tackiroei
Angiosperm	APIACEAE	Apiaceae	Coelopleurum	Coelopleurum nakaianum
Angiosperm	APIACEAE	Apiaceae	Coelopleurum	Coelopleurum saxatile
Angiosperm	APIACEAE	Apiaceae	Conioselinum	Conioselinum chinense
Angiosperm	APIACEAE	Apiaceae	Conioselinum	Conioselinum morrisonense		endemism
Angiosperm	APIACEAE	Apiaceae	Conioselinum	Conioselinum univillatum
Angiosperm	APIACEAE	Apiaceae	Conioselinum	Conioselinum vaginatum
Angiosperm	APIACEAE	Apiaceae	Coriandrum	Coriandrum sativum
Angiosperm	APIACEAE	Apiaceae	Cortia	Cortia depressa
Angiosperm	APIACEAE	Apiaceae	Cortiella	Cortiella caespitosa		endemism
Angiosperm	APIACEAE	Apiaceae	Cortiella	Cortiella cortioides
Angiosperm	APIACEAE	Apiaceae	Cortiella	Cortiella hookeri
Angiosperm	APIACEAE	Apiaceae	Cryptotaenia	Cryptotaenia japonica
Angiosperm	APIACEAE	Apiaceae	Cryptotaenia	Cryptotaenia japonicadissecta
Angiosperm	APIACEAE	Apiaceae	Cyclorhiza	Cyclorhiza peucedanifolia		endemism
Angiosperm	APIACEAE	Apiaceae	Cyclorhiza	Cyclorhiza waltonii		endemism
Angiosperm	APIACEAE	Apiaceae	Cyclospermum	Cyclospermum leptophyllum
Angiosperm	APIACEAE	Apiaceae	Daucus	Daucus carota
Angiosperm	APIACEAE	Apiaceae	Daucus	Daucus carota var. sativa
Angiosperm	APIACEAE	Apiaceae	Dickinsia	Dickinsia hydrocotyloides		endemism
Angiosperm	APIACEAE	Apiaceae	Eriocycla	Eriocycla albescens		endemism
Angiosperm	APIACEAE	Apiaceae	Eriocycla	Eriocycla nuda var. nuda
Angiosperm	APIACEAE	Apiaceae	Eriocycla	Eriocycla nuda var. purpurascens
Angiosperm	APIACEAE	Apiaceae	Eriocycla	Eriocycla pelliotii		endemism
Angiosperm	APIACEAE	Apiaceae	Ferula	Ferula akitschkensis
Angiosperm	APIACEAE	Apiaceae	Ferula	Ferula bungeana		endemism
Angiosperm	APIACEAE	Apiaceae	Ferula	Ferula canescens
Angiosperm	APIACEAE	Apiaceae	Ferula	Ferula caspica
Angiosperm	APIACEAE	Apiaceae	Ferula	Ferula conocaula	VU
Angiosperm	APIACEAE	Apiaceae	Ferula	Ferula dissecta
Angiosperm	APIACEAE	Apiaceae	Ferula	Ferula dubjanskyi
Angiosperm	APIACEAE	Apiaceae	Ferula	Ferula feruloides
Angiosperm	APIACEAE	Apiaceae	Ferula	Ferula fukanensis	EN	endemism
Angiosperm	APIACEAE	Apiaceae	Ferula	Ferula gracilis
Angiosperm	APIACEAE	Apiaceae	Ferula	Ferula hexiensis		endemism
Angiosperm	APIACEAE	Apiaceae	Ferula	Ferula jaeschkeana
Angiosperm	APIACEAE	Apiaceae	Ferula	Ferula karataviensis
Angiosperm	APIACEAE	Apiaceae	Ferula	Ferula kingdon-wardii		endemism
Angiosperm	APIACEAE	Apiaceae	Ferula	Ferula kirialovii
Angiosperm	APIACEAE	Apiaceae	Ferula	Ferula krylovii
Angiosperm	APIACEAE	Apiaceae	Ferula	Ferula lapidosa
Angiosperm	APIACEAE	Apiaceae	Ferula	Ferula lehmannii
Angiosperm	APIACEAE	Apiaceae	Ferula	Ferula licentiana		endemism
Angiosperm	APIACEAE	Apiaceae	Ferula	Ferula licentiana var. licentiana		endemism
Angiosperm	APIACEAE	Apiaceae	Ferula	Ferula licentiana var. tunshanica		endemism
Angiosperm	APIACEAE	Apiaceae	Ferula	Ferula moschata	VU
Angiosperm	APIACEAE	Apiaceae	Ferula	Ferula olivacea		endemism
Angiosperm	APIACEAE	Apiaceae	Ferula	Ferula ovina
Angiosperm	APIACEAE	Apiaceae	Ferula	Ferula sinkiangensis	CR	endemism
Angiosperm	APIACEAE	Apiaceae	Ferula	Ferula songorica
Angiosperm	APIACEAE	Apiaceae	Ferula	Ferula syreitschikowii
Angiosperm	APIACEAE	Apiaceae	Ferula	Ferula teterrima
Angiosperm	APIACEAE	Apiaceae	Foeniculum	Foeniculum monnieri
Angiosperm	APIACEAE	Apiaceae	Foeniculum	Foeniculum vulgare
Angiosperm	APIACEAE	Apiaceae	Glehnia	Glehnia littoralis	CR
Angiosperm	APIACEAE	Apiaceae	Haplosphaera	Haplosphaera himalayensis
Angiosperm	APIACEAE	Apiaceae	Haplosphaera	Haplosphaera phaea		endemism
Angiosperm	APIACEAE	Apiaceae	Harrysmithia	Harrysmithia franchetii		endemism
Angiosperm	APIACEAE	Apiaceae	Harrysmithia	Harrysmithia heterophylla		endemism
Angiosperm	APIACEAE	Apiaceae	Heracleum	Heracleum barmanicum
Angiosperm	APIACEAE	Apiaceae	Heracleum	Heracleum bivittatum
Angiosperm	APIACEAE	Apiaceae	Heracleum	Heracleum candicans
Angiosperm	APIACEAE	Apiaceae	Heracleum	Heracleum candicans var. candicans
Angiosperm	APIACEAE	Apiaceae	Heracleum	Heracleum candicans var. obtusifolium
Angiosperm	APIACEAE	Apiaceae	Heracleum	Heracleum dissectifolium		endemism
Angiosperm	APIACEAE	Apiaceae	Heracleum	Heracleum dissectum
Angiosperm	APIACEAE	Apiaceae	Heracleum	Heracleum fargesii		endemism
Angiosperm	APIACEAE	Apiaceae	Heracleum	Heracleum forrestii		endemism
Angiosperm	APIACEAE	Apiaceae	Heracleum	Heracleum franchetii		endemism
Angiosperm	APIACEAE	Apiaceae	Heracleum	Heracleum hemsleyanum		endemism
Angiosperm	APIACEAE	Apiaceae	Heracleum	Heracleum henryi		endemism
Angiosperm	APIACEAE	Apiaceae	Heracleum	Heracleum kingdonii
Angiosperm	APIACEAE	Apiaceae	Heracleum	Heracleum millefolium var. longilobum		endemism
Angiosperm	APIACEAE	Apiaceae	Heracleum	Heracleum millefolium var. millefolium
Angiosperm	APIACEAE	Apiaceae	Heracleum	Heracleum moellendorffii
Angiosperm	APIACEAE	Apiaceae	Heracleum	Heracleum moellendorffii var. moellendorffii
Angiosperm	APIACEAE	Apiaceae	Heracleum	Heracleum moellendorffii var. paucivittatum		endemism
Angiosperm	APIACEAE	Apiaceae	Heracleum	Heracleum moellendorffii var. subbipinnatum
Angiosperm	APIACEAE	Apiaceae	Heracleum	Heracleum moellendorfii
Angiosperm	APIACEAE	Apiaceae	Heracleum	Heracleum nepalense
Angiosperm	APIACEAE	Apiaceae	Heracleum	Heracleum nyalamense		endemism
Angiosperm	APIACEAE	Apiaceae	Heracleum	Heracleum olgae
Angiosperm	APIACEAE	Apiaceae	Heracleum	Heracleum oreocharis		endemism
Angiosperm	APIACEAE	Apiaceae	Heracleum	Heracleum rapula	VU	endemism
Angiosperm	APIACEAE	Apiaceae	Heracleum	Heracleum scabridum		endemism
Angiosperm	APIACEAE	Apiaceae	Heracleum	Heracleum souliei		endemism
Angiosperm	APIACEAE	Apiaceae	Heracleum	Heracleum stenopteroides		endemism
Angiosperm	APIACEAE	Apiaceae	Heracleum	Heracleum stenopterum		endemism
Angiosperm	APIACEAE	Apiaceae	Heracleum	Heracleum subtomentellum		endemism
Angiosperm	APIACEAE	Apiaceae	Heracleum	Heracleum tiliifolium		endemism
Angiosperm	APIACEAE	Apiaceae	Heracleum	Heracleum vicinum		endemism
Angiosperm	APIACEAE	Apiaceae	Heracleum	Heracleum wenchuanense		endemism
Angiosperm	APIACEAE	Apiaceae	Heracleum	Heracleum wolongense		endemism
Angiosperm	APIACEAE	Apiaceae	Heracleum	Heracleum xiaojinense		endemism
Angiosperm	APIACEAE	Apiaceae	Heracleum	Heracleum yungningense		endemism
Angiosperm	APIACEAE	Apiaceae	Hyalolaena	Hyalolaena bupleuroides
Angiosperm	APIACEAE	Apiaceae	Hyalolaena	Hyalolaena trichophylla
Angiosperm	APIACEAE	Apiaceae	Hydrocotyle	Hydrocotyle batrachium
Angiosperm	APIACEAE	Apiaceae	Hydrocotyle	Hydrocotyle benguetensis	VU
Angiosperm	APIACEAE	Apiaceae	Hydrocotyle	Hydrocotyle calcicola		endemism
Angiosperm	APIACEAE	Apiaceae	Hydrocotyle	Hydrocotyle dichondroides	EN
Angiosperm	APIACEAE	Apiaceae	Hydrocotyle	Hydrocotyle dielsiana		endemism
Angiosperm	APIACEAE	Apiaceae	Hydrocotyle	Hydrocotyle himalaica
Angiosperm	APIACEAE	Apiaceae	Hydrocotyle	Hydrocotyle hookeri subsp. chinensis
Angiosperm	APIACEAE	Apiaceae	Hydrocotyle	Hydrocotyle hookeri subsp. handelii		endemism
Angiosperm	APIACEAE	Apiaceae	Hydrocotyle	Hydrocotyle hookeri subsp. hookeri
Angiosperm	APIACEAE	Apiaceae	Hydrocotyle	Hydrocotyle keelungensis
Angiosperm	APIACEAE	Apiaceae	Hydrocotyle	Hydrocotyle leucocephala
Angiosperm	APIACEAE	Apiaceae	Hydrocotyle	Hydrocotyle nepalensis
Angiosperm	APIACEAE	Apiaceae	Hydrocotyle	Hydrocotyle pseudoconferta
Angiosperm	APIACEAE	Apiaceae	Hydrocotyle	Hydrocotyle ramiflora
Angiosperm	APIACEAE	Apiaceae	Hydrocotyle	Hydrocotyle raniflora
Angiosperm	APIACEAE	Apiaceae	Hydrocotyle	Hydrocotyle salwinica		endemism
Angiosperm	APIACEAE	Apiaceae	Hydrocotyle	Hydrocotyle setulosa		endemism
Angiosperm	APIACEAE	Apiaceae	Hydrocotyle	Hydrocotyle sibthorpioides
Angiosperm	APIACEAE	Apiaceae	Hydrocotyle	Hydrocotyle sibthorpioides var. batrachaum
Angiosperm	APIACEAE	Apiaceae	Hydrocotyle	Hydrocotyle sibthorpioides var. batrachium
Angiosperm	APIACEAE	Apiaceae	Hydrocotyle	Hydrocotyle sibthorpioides var. sibthorpioides
Angiosperm	APIACEAE	Apiaceae	Hydrocotyle	Hydrocotyle wilfordii
Angiosperm	APIACEAE	Apiaceae	Hydrocotyle	Hydrocotyle wilsonii		endemism
Angiosperm	APIACEAE	Apiaceae	Krasnovia	Krasnovia longiloba
Angiosperm	APIACEAE	Apiaceae	Libanotis	Libanotis abolinii
Angiosperm	APIACEAE	Apiaceae	Libanotis	Libanotis acaulis	VU	endemism
Angiosperm	APIACEAE	Apiaceae	Libanotis	Libanotis buchtormensis
Angiosperm	APIACEAE	Apiaceae	Libanotis	Libanotis condensata
Angiosperm	APIACEAE	Apiaceae	Libanotis	Libanotis coreana
Angiosperm	APIACEAE	Apiaceae	Libanotis	Libanotis depressa		endemism
Angiosperm	APIACEAE	Apiaceae	Libanotis	Libanotis eriocarpa
Angiosperm	APIACEAE	Apiaceae	Libanotis	Libanotis iliensis
Angiosperm	APIACEAE	Apiaceae	Libanotis	Libanotis incana
Angiosperm	APIACEAE	Apiaceae	Libanotis	Libanotis jinanensis	VU	endemism
Angiosperm	APIACEAE	Apiaceae	Libanotis	Libanotis lancifolia		endemism
Angiosperm	APIACEAE	Apiaceae	Libanotis	Libanotis lanzhouensis		endemism
Angiosperm	APIACEAE	Apiaceae	Libanotis	Libanotis laticalycina		endemism
Angiosperm	APIACEAE	Apiaceae	Libanotis	Libanotis schrenkiana
Angiosperm	APIACEAE	Apiaceae	Libanotis	Libanotis seseloides
Angiosperm	APIACEAE	Apiaceae	Libanotis	Libanotis sibirica
Angiosperm	APIACEAE	Apiaceae	Libanotis	Libanotis spodotrichoma		endemism
Angiosperm	APIACEAE	Apiaceae	Libanotis	Libanotis wannienchun		endemism
Angiosperm	APIACEAE	Apiaceae	Ligusticum	Ligusticum acuminatum		endemism
Angiosperm	APIACEAE	Apiaceae	Ligusticum	Ligusticum ajanense
Angiosperm	APIACEAE	Apiaceae	Ligusticum	Ligusticum angelicifolium		endemism
Angiosperm	APIACEAE	Apiaceae	Ligusticum	Ligusticum brachylobum		endemism
Angiosperm	APIACEAE	Apiaceae	Ligusticum	Ligusticum capillaceum		endemism
Angiosperm	APIACEAE	Apiaceae	Ligusticum	Ligusticum daucoides		endemism
Angiosperm	APIACEAE	Apiaceae	Ligusticum	Ligusticum delavayi		endemism
Angiosperm	APIACEAE	Apiaceae	Ligusticum	Ligusticum discolor
Angiosperm	APIACEAE	Apiaceae	Ligusticum	Ligusticum elatum
Angiosperm	APIACEAE	Apiaceae	Ligusticum	Ligusticum elegans
Angiosperm	APIACEAE	Apiaceae	Ligusticum	Ligusticum franchetii		endemism
Angiosperm	APIACEAE	Apiaceae	Ligusticum	Ligusticum glaucifolium		endemism
Angiosperm	APIACEAE	Apiaceae	Ligusticum	Ligusticum gyirongense		endemism
Angiosperm	APIACEAE	Apiaceae	Ligusticum	Ligusticum hispidum		endemism
Angiosperm	APIACEAE	Apiaceae	Ligusticum	Ligusticum involucratum		endemism
Angiosperm	APIACEAE	Apiaceae	Ligusticum	Ligusticum jeholense		endemism
Angiosperm	APIACEAE	Apiaceae	Ligusticum	Ligusticum jeholense var. jeholense
Angiosperm	APIACEAE	Apiaceae	Ligusticum	Ligusticum jeholense var. tenuisectum
Angiosperm	APIACEAE	Apiaceae	Ligusticum	Ligusticum joholense
Angiosperm	APIACEAE	Apiaceae	Ligusticum	Ligusticum kingdon-wardii		endemism
Angiosperm	APIACEAE	Apiaceae	Ligusticum	Ligusticum likiangense		endemism
Angiosperm	APIACEAE	Apiaceae	Ligusticum	Ligusticum litangense		endemism
Angiosperm	APIACEAE	Apiaceae	Ligusticum	Ligusticum littledalei		endemism
Angiosperm	APIACEAE	Apiaceae	Ligusticum	Ligusticum mairei		endemism
Angiosperm	APIACEAE	Apiaceae	Ligusticum	Ligusticum mucronatum
Angiosperm	APIACEAE	Apiaceae	Ligusticum	Ligusticum multivittatum		endemism
Angiosperm	APIACEAE	Apiaceae	Ligusticum	Ligusticum nematophyllum		endemism
Angiosperm	APIACEAE	Apiaceae	Ligusticum	Ligusticum nullivittatum		endemism
Angiosperm	APIACEAE	Apiaceae	Ligusticum	Ligusticum oliverianum		endemism
Angiosperm	APIACEAE	Apiaceae	Ligusticum	Ligusticum pteridophyllum		endemism
Angiosperm	APIACEAE	Apiaceae	Ligusticum	Ligusticum rechingeranum
Angiosperm	APIACEAE	Apiaceae	Ligusticum	Ligusticum reptans		endemism
Angiosperm	APIACEAE	Apiaceae	Ligusticum	Ligusticum scapiforme		endemism
Angiosperm	APIACEAE	Apiaceae	Ligusticum	Ligusticum sikiangense		endemism
Angiosperm	APIACEAE	Apiaceae	Ligusticum	Ligusticum sinense		endemism
Angiosperm	APIACEAE	Apiaceae	Ligusticum	Ligusticum sinense var. alpinum
Angiosperm	APIACEAE	Apiaceae	Ligusticum	Ligusticum sinense var. sinense		endemism
Angiosperm	APIACEAE	Apiaceae	Ligusticum	Ligusticum striatum
Angiosperm	APIACEAE	Apiaceae	Ligusticum	Ligusticum tachiroei
Angiosperm	APIACEAE	Apiaceae	Ligusticum	Ligusticum tenuissimum
Angiosperm	APIACEAE	Apiaceae	Ligusticum	Ligusticum thomsonii
Angiosperm	APIACEAE	Apiaceae	Ligusticum	Ligusticum weberbauerianum		endemism
Angiosperm	APIACEAE	Apiaceae	Lithosciadium	Lithosciadium kamelinii
Angiosperm	APIACEAE	Apiaceae	Meeboldia	Meeboldia achilleifolia
Angiosperm	APIACEAE	Apiaceae	Meeboldia	Meeboldia yunnanensis		endemism
Angiosperm	APIACEAE	Apiaceae	Melanosciadium	Melanosciadium bipinnatum		endemism
Angiosperm	APIACEAE	Apiaceae	Melanosciadium	Melanosciadium pimpinelloideum		endemism
Angiosperm	APIACEAE	Apiaceae	Nothosmyrnium	Nothosmyrnium japonicum
Angiosperm	APIACEAE	Apiaceae	Nothosmyrnium	Nothosmyrnium japonicum var. japonicum
Angiosperm	APIACEAE	Apiaceae	Nothosmyrnium	Nothosmyrnium japonicum var. sutchuensis
Angiosperm	APIACEAE	Apiaceae	Nothosmyrnium	Nothosmyrnium xizangense var. simpliciorum		endemism
Angiosperm	APIACEAE	Apiaceae	Nothosmyrnium	Nothosmyrnium xizangense var. xizangense		endemism
Angiosperm	APIACEAE	Apiaceae	Notopterygium	Notopterygium forbesii
Angiosperm	APIACEAE	Apiaceae	Notopterygium	Notopterygium franchetii		endemism
Angiosperm	APIACEAE	Apiaceae	Notopterygium	Notopterygium incisum		endemism
Angiosperm	APIACEAE	Apiaceae	Oenanthe	Oenanthe benghalensis
Angiosperm	APIACEAE	Apiaceae	Oenanthe	Oenanthe hookeri
Angiosperm	APIACEAE	Apiaceae	Oenanthe	Oenanthe javanica
Angiosperm	APIACEAE	Apiaceae	Oenanthe	Oenanthe javanica subsp. javanica
Angiosperm	APIACEAE	Apiaceae	Oenanthe	Oenanthe javanica subsp. rosthornii
Angiosperm	APIACEAE	Apiaceae	Oenanthe	Oenanthe linearis
Angiosperm	APIACEAE	Apiaceae	Oenanthe	Oenanthe linearis subsp. linearis
Angiosperm	APIACEAE	Apiaceae	Oenanthe	Oenanthe linearis subsp. rivularis
Angiosperm	APIACEAE	Apiaceae	Oenanthe	Oenanthe pterocaulon
Angiosperm	APIACEAE	Apiaceae	Oenanthe	Oenanthe thomsonii subsp. stenophylla
Angiosperm	APIACEAE	Apiaceae	Oenanthe	Oenanthe thomsonii subsp. thomsonii
Angiosperm	APIACEAE	Apiaceae	Oreomyrrhis	Oreomyrrhis involucrata	VU	endemism
Angiosperm	APIACEAE	Apiaceae	Osmorhiza	Osmorhiza aristata
Angiosperm	APIACEAE	Apiaceae	Osmorhiza	Osmorhiza aristata var. aristata
Angiosperm	APIACEAE	Apiaceae	Osmorhiza	Osmorhiza aristata var. laxa
Angiosperm	APIACEAE	Apiaceae	Ostericum	Ostericum citriodorum		endemism
Angiosperm	APIACEAE	Apiaceae	Ostericum	Ostericum grosseserratum
Angiosperm	APIACEAE	Apiaceae	Ostericum	Ostericum maximowiczii var. australe
Angiosperm	APIACEAE	Apiaceae	Ostericum	Ostericum maximowiczii var. filisectum		endemism
Angiosperm	APIACEAE	Apiaceae	Ostericum	Ostericum maximowiczii var. maximowiczii
Angiosperm	APIACEAE	Apiaceae	Ostericum	Ostericum scaberulum var. longiinvolucellatum		endemism
Angiosperm	APIACEAE	Apiaceae	Ostericum	Ostericum scaberulum var. scaberulum		endemism
Angiosperm	APIACEAE	Apiaceae	Ostericum	Ostericum sieboldii var. praeteritum
Angiosperm	APIACEAE	Apiaceae	Ostericum	Ostericum sieboldii var. sieboldii
Angiosperm	APIACEAE	Apiaceae	Ostericum	Ostericum viridiflorum
Angiosperm	APIACEAE	Apiaceae	Pachypleurum	Pachypleurum alpinum
Angiosperm	APIACEAE	Apiaceae	Pachypleurum	Pachypleurum nyalamense		endemism
Angiosperm	APIACEAE	Apiaceae	Pachypleurum	Pachypleurum xizangense		endemism
Angiosperm	APIACEAE	Apiaceae	Peucedanum	Peucedanum acaule		endemism
Angiosperm	APIACEAE	Apiaceae	Peucedanum	Peucedanum ampliatum	CR	endemism
Angiosperm	APIACEAE	Apiaceae	Peucedanum	Peucedanum angelicoides		endemism
Angiosperm	APIACEAE	Apiaceae	Peucedanum	Peucedanum baicalense
Angiosperm	APIACEAE	Apiaceae	Peucedanum	Peucedanum caespitosum		endemism
Angiosperm	APIACEAE	Apiaceae	Peucedanum	Peucedanum decursivum
Angiosperm	APIACEAE	Apiaceae	Peucedanum	Peucedanum dielsianum		endemism
Angiosperm	APIACEAE	Apiaceae	Peucedanum	Peucedanum dissolutum		endemism
Angiosperm	APIACEAE	Apiaceae	Peucedanum	Peucedanum elegans	VU
Angiosperm	APIACEAE	Apiaceae	Peucedanum	Peucedanum falcaria
Angiosperm	APIACEAE	Apiaceae	Peucedanum	Peucedanum formosanum		endemism
Angiosperm	APIACEAE	Apiaceae	Peucedanum	Peucedanum guangxiense	VU	endemism
Angiosperm	APIACEAE	Apiaceae	Peucedanum	Peucedanum harry-smithii		endemism
Angiosperm	APIACEAE	Apiaceae	Peucedanum	Peucedanum henryi		endemism
Angiosperm	APIACEAE	Apiaceae	Peucedanum	Peucedanum japonicum
Angiosperm	APIACEAE	Apiaceae	Peucedanum	Peucedanum ledebourielloides		endemism
Angiosperm	APIACEAE	Apiaceae	Peucedanum	Peucedanum longshengense		endemism
Angiosperm	APIACEAE	Apiaceae	Peucedanum	Peucedanum macilentum	VU	endemism
Angiosperm	APIACEAE	Apiaceae	Peucedanum	Peucedanum mashanense	EN	endemism
Angiosperm	APIACEAE	Apiaceae	Peucedanum	Peucedanum medicum		endemism
Angiosperm	APIACEAE	Apiaceae	Peucedanum	Peucedanum medicum var. gracile		endemism
Angiosperm	APIACEAE	Apiaceae	Peucedanum	Peucedanum medicum var. medicum		endemism
Angiosperm	APIACEAE	Apiaceae	Peucedanum	Peucedanum morisonii
Angiosperm	APIACEAE	Apiaceae	Peucedanum	Peucedanum praeruptorum		endemism
Angiosperm	APIACEAE	Apiaceae	Peucedanum	Peucedanum pubescens		endemism
Angiosperm	APIACEAE	Apiaceae	Peucedanum	Peucedanum rubricaule		endemism
Angiosperm	APIACEAE	Apiaceae	Peucedanum	Peucedanum stepposum		endemism
Angiosperm	APIACEAE	Apiaceae	Peucedanum	Peucedanum terebinthaceum
Angiosperm	APIACEAE	Apiaceae	Peucedanum	Peucedanum terebinthaceum var. deltoideum
Angiosperm	APIACEAE	Apiaceae	Peucedanum	Peucedanum terebinthaceum var. terebinthaceum
Angiosperm	APIACEAE	Apiaceae	Peucedanum	Peucedanum turgeniifolium		endemism
Angiosperm	APIACEAE	Apiaceae	Peucedanum	Peucedanum violaceum		endemism
Angiosperm	APIACEAE	Apiaceae	Peucedanum	Peucedanum wawrae		endemism
Angiosperm	APIACEAE	Apiaceae	Physospermopsis	Physospermopsis delavayi		endemism
Angiosperm	APIACEAE	Apiaceae	Physospermopsis	Physospermopsis obtusiuscula
Angiosperm	APIACEAE	Apiaceae	Physospermopsis	Physospermopsis rubrinervis
Angiosperm	APIACEAE	Apiaceae	Physospermopsis	Physospermopsis shaniana
Angiosperm	APIACEAE	Apiaceae	Pimpinella	Pimpinella acuminata
Angiosperm	APIACEAE	Apiaceae	Pimpinella	Pimpinella arguta		endemism
Angiosperm	APIACEAE	Apiaceae	Pimpinella	Pimpinella atropurpurea		endemism
Angiosperm	APIACEAE	Apiaceae	Pimpinella	Pimpinella bisinuata		endemism
Angiosperm	APIACEAE	Apiaceae	Pimpinella	Pimpinella brachycarpa
Angiosperm	APIACEAE	Apiaceae	Pimpinella	Pimpinella brachystyla		endemism
Angiosperm	APIACEAE	Apiaceae	Pimpinella	Pimpinella candolleana
Angiosperm	APIACEAE	Apiaceae	Pimpinella	Pimpinella caudata		endemism
Angiosperm	APIACEAE	Apiaceae	Pimpinella	Pimpinella cnidioides		endemism
Angiosperm	APIACEAE	Apiaceae	Pimpinella	Pimpinella coriacea		endemism
Angiosperm	APIACEAE	Apiaceae	Pimpinella	Pimpinella diversifolia
Angiosperm	APIACEAE	Apiaceae	Pimpinella	Pimpinella diversifolia var. diversifolia
Angiosperm	APIACEAE	Apiaceae	Pimpinella	Pimpinella diversifolia var. stolonifera
Angiosperm	APIACEAE	Apiaceae	Pimpinella	Pimpinella fargesii		endemism
Angiosperm	APIACEAE	Apiaceae	Pimpinella	Pimpinella flaccida
Angiosperm	APIACEAE	Apiaceae	Pimpinella	Pimpinella grisea		endemism
Angiosperm	APIACEAE	Apiaceae	Pimpinella	Pimpinella helosciadoidea		endemism
Angiosperm	APIACEAE	Apiaceae	Pimpinella	Pimpinella henryi		endemism
Angiosperm	APIACEAE	Apiaceae	Pimpinella	Pimpinella kingdon-wardii		endemism
Angiosperm	APIACEAE	Apiaceae	Pimpinella	Pimpinella liana		endemism
Angiosperm	APIACEAE	Apiaceae	Pimpinella	Pimpinella niitakayamensis		endemism
Angiosperm	APIACEAE	Apiaceae	Pimpinella	Pimpinella orguta
Angiosperm	APIACEAE	Apiaceae	Pimpinella	Pimpinella puberula
Angiosperm	APIACEAE	Apiaceae	Pimpinella	Pimpinella purpurea
Angiosperm	APIACEAE	Apiaceae	Pimpinella	Pimpinella refracta		endemism
Angiosperm	APIACEAE	Apiaceae	Pimpinella	Pimpinella rhomboidea		endemism
Angiosperm	APIACEAE	Apiaceae	Pimpinella	Pimpinella rhomboides
Angiosperm	APIACEAE	Apiaceae	Pimpinella	Pimpinella rockii		endemism
Angiosperm	APIACEAE	Apiaceae	Pimpinella	Pimpinella silvatica		endemism
Angiosperm	APIACEAE	Apiaceae	Pimpinella	Pimpinella smithii		endemism
Angiosperm	APIACEAE	Apiaceae	Pimpinella	Pimpinella thellungiana
Angiosperm	APIACEAE	Apiaceae	Pimpinella	Pimpinella tibetanica
Angiosperm	APIACEAE	Apiaceae	Pimpinella	Pimpinella valleculosa		endemism
Angiosperm	APIACEAE	Apiaceae	Pimpinella	Pimpinella yunnanensis		endemism
Angiosperm	APIACEAE	Apiaceae	Pleurospermum	Pleurospermum amabile	VU
Angiosperm	APIACEAE	Apiaceae	Pleurospermum	Pleurospermum angelicoides
Angiosperm	APIACEAE	Apiaceae	Pleurospermum	Pleurospermum apiolens
Angiosperm	APIACEAE	Apiaceae	Pleurospermum	Pleurospermum aromaticum		endemism
Angiosperm	APIACEAE	Apiaceae	Pleurospermum	Pleurospermum benthamii
Angiosperm	APIACEAE	Apiaceae	Pleurospermum	Pleurospermum bicolor		endemism
Angiosperm	APIACEAE	Apiaceae	Pleurospermum	Pleurospermum calcareum		endemism
Angiosperm	APIACEAE	Apiaceae	Pleurospermum	Pleurospermum cristatum		endemism
Angiosperm	APIACEAE	Apiaceae	Pleurospermum	Pleurospermum decurrens		endemism
Angiosperm	APIACEAE	Apiaceae	Pleurospermum	Pleurospermum foetens		endemism
Angiosperm	APIACEAE	Apiaceae	Pleurospermum	Pleurospermum franchetianum		endemism
Angiosperm	APIACEAE	Apiaceae	Pleurospermum	Pleurospermum giraldii		endemism
Angiosperm	APIACEAE	Apiaceae	Pleurospermum	Pleurospermum hedinii		endemism
Angiosperm	APIACEAE	Apiaceae	Pleurospermum	Pleurospermum heracleifolium		endemism
Angiosperm	APIACEAE	Apiaceae	Pleurospermum	Pleurospermum hookeri var. thomsonii		endemism
Angiosperm	APIACEAE	Apiaceae	Pleurospermum	Pleurospermum lindleyanum
Angiosperm	APIACEAE	Apiaceae	Pleurospermum	Pleurospermum longicarpum		endemism
Angiosperm	APIACEAE	Apiaceae	Pleurospermum	Pleurospermum macrochlaenum		endemism
Angiosperm	APIACEAE	Apiaceae	Pleurospermum	Pleurospermum nanum		endemism
Angiosperm	APIACEAE	Apiaceae	Pleurospermum	Pleurospermum nubigenum		endemism
Angiosperm	APIACEAE	Apiaceae	Pleurospermum	Pleurospermum pilosum
Angiosperm	APIACEAE	Apiaceae	Pleurospermum	Pleurospermum pulszkyi		endemism
Angiosperm	APIACEAE	Apiaceae	Pleurospermum	Pleurospermum rivulorum		endemism
Angiosperm	APIACEAE	Apiaceae	Pleurospermum	Pleurospermum rupestre
Angiosperm	APIACEAE	Apiaceae	Pleurospermum	Pleurospermum simplex
Angiosperm	APIACEAE	Apiaceae	Pleurospermum	Pleurospermum stylosum
Angiosperm	APIACEAE	Apiaceae	Pleurospermum	Pleurospermum szechenyii		endemism
Angiosperm	APIACEAE	Apiaceae	Pleurospermum	Pleurospermum tsekuense		endemism
Angiosperm	APIACEAE	Apiaceae	Pleurospermum	Pleurospermum uralense
Angiosperm	APIACEAE	Apiaceae	Pleurospermum	Pleurospermum wilsonii
Angiosperm	APIACEAE	Apiaceae	Pleurospermum	Pleurospermum wrightianum		endemism
Angiosperm	APIACEAE	Apiaceae	Pleurospermum	Pleurospermum yunnanense
Angiosperm	APIACEAE	Apiaceae	Prangos	Prangos cachroides
Angiosperm	APIACEAE	Apiaceae	Prangos	Prangos didyma
Angiosperm	APIACEAE	Apiaceae	Pternopetalum	Pternopetalum botrychioides var. botrychioides		endemism
Angiosperm	APIACEAE	Apiaceae	Pternopetalum	Pternopetalum botrychioides var. latipinnulatum		endemism
Angiosperm	APIACEAE	Apiaceae	Pternopetalum	Pternopetalum caespitosum		endemism
Angiosperm	APIACEAE	Apiaceae	Pternopetalum	Pternopetalum cardiocarpum		endemism
Angiosperm	APIACEAE	Apiaceae	Pternopetalum	Pternopetalum cartilagineum		endemism
Angiosperm	APIACEAE	Apiaceae	Pternopetalum	Pternopetalum davidii		endemism
Angiosperm	APIACEAE	Apiaceae	Pternopetalum	Pternopetalum delavayi		endemism
Angiosperm	APIACEAE	Apiaceae	Pternopetalum	Pternopetalum delicatulum		endemism
Angiosperm	APIACEAE	Apiaceae	Pternopetalum	Pternopetalum filicinum		endemism
Angiosperm	APIACEAE	Apiaceae	Pternopetalum	Pternopetalum gracillimum		endemism
Angiosperm	APIACEAE	Apiaceae	Pternopetalum	Pternopetalum heterophyllum		endemism
Angiosperm	APIACEAE	Apiaceae	Pternopetalum	Pternopetalum leptophyllum		endemism
Angiosperm	APIACEAE	Apiaceae	Pternopetalum	Pternopetalum longicaule var. humile		endemism
Angiosperm	APIACEAE	Apiaceae	Pternopetalum	Pternopetalum longicaule var. longicaule		endemism
Angiosperm	APIACEAE	Apiaceae	Pternopetalum	Pternopetalum molle var. dissectum		endemism
Angiosperm	APIACEAE	Apiaceae	Pternopetalum	Pternopetalum molle var. molle		endemism
Angiosperm	APIACEAE	Apiaceae	Pternopetalum	Pternopetalum nudicaule
Angiosperm	APIACEAE	Apiaceae	Pternopetalum	Pternopetalum rosthornii		endemism
Angiosperm	APIACEAE	Apiaceae	Pternopetalum	Pternopetalum sinense		endemism
Angiosperm	APIACEAE	Apiaceae	Pternopetalum	Pternopetalum subalpinum
Angiosperm	APIACEAE	Apiaceae	Pternopetalum	Pternopetalum tanakae
Angiosperm	APIACEAE	Apiaceae	Pternopetalum	Pternopetalum trichomanifolium		endemism
Angiosperm	APIACEAE	Apiaceae	Pternopetalum	Pternopetalum trichomanlium
Angiosperm	APIACEAE	Apiaceae	Pternopetalum	Pternopetalum trifoliatum		endemism
Angiosperm	APIACEAE	Apiaceae	Pternopetalum	Pternopetalum vulgare
Angiosperm	APIACEAE	Apiaceae	Pternopetalum	Pternopetalum vulgare var. acuminatum		endemism
Angiosperm	APIACEAE	Apiaceae	Pternopetalum	Pternopetalum vulgare var. strigosum		endemism
Angiosperm	APIACEAE	Apiaceae	Pternopetalum	Pternopetalum vulgare var. vulgare
Angiosperm	APIACEAE	Apiaceae	Pternopetalum	Pternopetalum wolffianum		endemism
Angiosperm	APIACEAE	Apiaceae	Pternopetalum	Pternopetalum yiliangense		endemism
Angiosperm	APIACEAE	Apiaceae	Pterygopleurum	Pterygopleurum neurophyllum	VU
Angiosperm	APIACEAE	Apiaceae	Sanicula	Sanicula astrantiifolia		endemism
Angiosperm	APIACEAE	Apiaceae	Sanicula	Sanicula caerulescens		endemism
Angiosperm	APIACEAE	Apiaceae	Sanicula	Sanicula chinensis
Angiosperm	APIACEAE	Apiaceae	Sanicula	Sanicula elata
Angiosperm	APIACEAE	Apiaceae	Sanicula	Sanicula elongata		endemism
Angiosperm	APIACEAE	Apiaceae	Sanicula	Sanicula europaea
Angiosperm	APIACEAE	Apiaceae	Sanicula	Sanicula giraldii		endemism
Angiosperm	APIACEAE	Apiaceae	Sanicula	Sanicula giraldii var. giraldii		endemism
Angiosperm	APIACEAE	Apiaceae	Sanicula	Sanicula giraldii var. ovicalycina		endemism
Angiosperm	APIACEAE	Apiaceae	Sanicula	Sanicula hacquetioides		endemism
Angiosperm	APIACEAE	Apiaceae	Sanicula	Sanicula lamelligera
Angiosperm	APIACEAE	Apiaceae	Sanicula	Sanicula orthacantha
Angiosperm	APIACEAE	Apiaceae	Sanicula	Sanicula orthacantha var. brevispina		endemism
Angiosperm	APIACEAE	Apiaceae	Sanicula	Sanicula orthacantha var. orthacantha
Angiosperm	APIACEAE	Apiaceae	Sanicula	Sanicula orthacantha var. stolonifera		endemism
Angiosperm	APIACEAE	Apiaceae	Sanicula	Sanicula oviformis		endemism
Angiosperm	APIACEAE	Apiaceae	Sanicula	Sanicula pengshuiensis		endemism
Angiosperm	APIACEAE	Apiaceae	Sanicula	Sanicula petagnioides		endemism
Angiosperm	APIACEAE	Apiaceae	Sanicula	Sanicula rubriflora
Angiosperm	APIACEAE	Apiaceae	Sanicula	Sanicula rugulosa		endemism
Angiosperm	APIACEAE	Apiaceae	Sanicula	Sanicula serrata		endemism
Angiosperm	APIACEAE	Apiaceae	Sanicula	Sanicula tienmuensis var. pauciflora		endemism
Angiosperm	APIACEAE	Apiaceae	Sanicula	Sanicula tienmuensis var. tienmuensis		endemism
Angiosperm	APIACEAE	Apiaceae	Saposhnikovia	Saposhnikovia divaricata
Angiosperm	APIACEAE	Apiaceae	Scaligeria	Scaligeria setacea
Angiosperm	APIACEAE	Apiaceae	Scandix	Scandix stellata
Angiosperm	APIACEAE	Apiaceae	Schrenkia	Schrenkia vaginata
Angiosperm	APIACEAE	Apiaceae	Schulzia	Schulzia dissecta
Angiosperm	APIACEAE	Apiaceae	Schumannia	Schumannia karelinii	VU
Angiosperm	APIACEAE	Apiaceae	Selinum	Selinum cryptotaenium	VU	endemism
Angiosperm	APIACEAE	Apiaceae	Selinum	Selinum longicalycinum
Angiosperm	APIACEAE	Apiaceae	Selinum	Selinum wallichianum
Angiosperm	APIACEAE	Apiaceae	Semenovia	Semenovia dasycarpa
Angiosperm	APIACEAE	Apiaceae	Semenovia	Semenovia pimpinelloides
Angiosperm	APIACEAE	Apiaceae	Semenovia	Semenovia rubtzovii
Angiosperm	APIACEAE	Apiaceae	Semenovia	Semenovia transiliensis
Angiosperm	APIACEAE	Apiaceae	Seseli	Seseli aemulans
Angiosperm	APIACEAE	Apiaceae	Seseli	Seseli asperulum
Angiosperm	APIACEAE	Apiaceae	Seseli	Seseli coronatum
Angiosperm	APIACEAE	Apiaceae	Seseli	Seseli delavayi		endemism
Angiosperm	APIACEAE	Apiaceae	Seseli	Seseli eriocephalum
Angiosperm	APIACEAE	Apiaceae	Seseli	Seseli glabratum
Angiosperm	APIACEAE	Apiaceae	Seseli	Seseli incisodentatum		endemism
Angiosperm	APIACEAE	Apiaceae	Seseli	Seseli intramongolicum		endemism
Angiosperm	APIACEAE	Apiaceae	Seseli	Seseli junatovii		endemism
Angiosperm	APIACEAE	Apiaceae	Seseli	Seseli libanotia
Angiosperm	APIACEAE	Apiaceae	Seseli	Seseli mairei var. mairei
Angiosperm	APIACEAE	Apiaceae	Seseli	Seseli mairei var. simplicifolium		endemism
Angiosperm	APIACEAE	Apiaceae	Seseli	Seseli purpureovaginatum		endemism
Angiosperm	APIACEAE	Apiaceae	Seseli	Seseli sandbergiae	VU	endemism
Angiosperm	APIACEAE	Apiaceae	Seseli	Seseli sessiliflorum
Angiosperm	APIACEAE	Apiaceae	Seseli	Seseli squarrulosum		endemism
Angiosperm	APIACEAE	Apiaceae	Seseli	Seseli strictum
Angiosperm	APIACEAE	Apiaceae	Seseli	Seseli togasii	EN	endemism
Angiosperm	APIACEAE	Apiaceae	Seseli	Seseli valentinae
Angiosperm	APIACEAE	Apiaceae	Seseli	Seseli yunnanense
Angiosperm	APIACEAE	Apiaceae	Seselopsis	Seselopsis tianschanica
Angiosperm	APIACEAE	Apiaceae	Sinocarum	Sinocarum coloratum
Angiosperm	APIACEAE	Apiaceae	Sinocarum	Sinocarum cruciatum var. cruciatum		endemism
Angiosperm	APIACEAE	Apiaceae	Sinocarum	Sinocarum cruciatum var. linearilobum
Angiosperm	APIACEAE	Apiaceae	Sinocarum	Sinocarum dolichopodum	VU	endemism
Angiosperm	APIACEAE	Apiaceae	Sinocarum	Sinocarum filicinum		endemism
Angiosperm	APIACEAE	Apiaceae	Sinocarum	Sinocarum pauciradiatum
Angiosperm	APIACEAE	Apiaceae	Sinocarum	Sinocarum pityophilum		endemism
Angiosperm	APIACEAE	Apiaceae	Sinocarum	Sinocarum schizopetalum var. bijiangense
Angiosperm	APIACEAE	Apiaceae	Sinocarum	Sinocarum schizopetalum var. schizopetalum		endemism
Angiosperm	APIACEAE	Apiaceae	Sinocarum	Sinocarum vaginatum		endemism
Angiosperm	APIACEAE	Apiaceae	Sinolimprichtia	Sinolimprichtia alpina var. alpina		endemism
Angiosperm	APIACEAE	Apiaceae	Sinolimprichtia	Sinolimprichtia alpina var. dissecta		endemism
Angiosperm	APIACEAE	Apiaceae	Sium	Sium frigidum		endemism
Angiosperm	APIACEAE	Apiaceae	Sium	Sium latifolium
Angiosperm	APIACEAE	Apiaceae	Sium	Sium medium
Angiosperm	APIACEAE	Apiaceae	Sium	Sium sisaroideum
Angiosperm	APIACEAE	Apiaceae	Sium	Sium suave
Angiosperm	APIACEAE	Apiaceae	Soranthus	Sorachus arvensis
Angiosperm	APIACEAE	Apiaceae	Soranthus	Soranthus meyeri
Angiosperm	APIACEAE	Apiaceae	Sphallerocarpus	Sphallerocarpus gracilis
Angiosperm	APIACEAE	Apiaceae	Stenocoelium	Stenocoelium popovii
Angiosperm	APIACEAE	Apiaceae	Talassia	Talassia transiliensis
Angiosperm	APIACEAE	Apiaceae	Tongoloa	Tongoloa dunnii		endemism
Angiosperm	APIACEAE	Apiaceae	Tongoloa	Tongoloa elata		endemism
Angiosperm	APIACEAE	Apiaceae	Tongoloa	Tongoloa filicaudicis		endemism
Angiosperm	APIACEAE	Apiaceae	Tongoloa	Tongoloa gracilis
Angiosperm	APIACEAE	Apiaceae	Tongoloa	Tongoloa loloensis
Angiosperm	APIACEAE	Apiaceae	Tongoloa	Tongoloa napifera		endemism
Angiosperm	APIACEAE	Apiaceae	Tongoloa	Tongoloa pauciradiata		endemism
Angiosperm	APIACEAE	Apiaceae	Tongoloa	Tongoloa rockii		endemism
Angiosperm	APIACEAE	Apiaceae	Tongoloa	Tongoloa rubronervis		endemism
Angiosperm	APIACEAE	Apiaceae	Tongoloa	Tongoloa silaifolia		endemism
Angiosperm	APIACEAE	Apiaceae	Tongoloa	Tongoloa stewardii		endemism
Angiosperm	APIACEAE	Apiaceae	Tongoloa	Tongoloa taeniophylla		endemism
Angiosperm	APIACEAE	Apiaceae	Tongoloa	Tongoloa tenuifolia		endemism
Angiosperm	APIACEAE	Apiaceae	Tongoloa	Tongoloa zhongdianensis	VU	endemism
Angiosperm	APIACEAE	Apiaceae	Tordyliopsis	Tordyliopsis brunonis
Angiosperm	APIACEAE	Apiaceae	Torilis	Torilis japonica
Angiosperm	APIACEAE	Apiaceae	Torilis	Torilis scabra
Angiosperm	APIACEAE	Apiaceae	Trachydium	Trachydium involucellatum		endemism
Angiosperm	APIACEAE	Apiaceae	Trachydium	Trachydium roylei
Angiosperm	APIACEAE	Apiaceae	Trachydium	Trachydium simplicifolium		endemism
Angiosperm	APIACEAE	Apiaceae	Trachydium	Trachydium subnudum
Angiosperm	APIACEAE	Apiaceae	Trachydium	Trachydium tibetanicum		endemism
Angiosperm	APIACEAE	Apiaceae	Trachydium	Trachydium trifoliatum		endemism
Angiosperm	APIACEAE	Apiaceae	Trachydium	Trachydium variabile
Angiosperm	APIACEAE	Apiaceae	Trachyspermum	Trachyspermum scaberulum var. ambrosiifolium		endemism
Angiosperm	APIACEAE	Apiaceae	Trachyspermum	Trachyspermum scaberulum var. scaberulum		endemism
Angiosperm	APIACEAE	Apiaceae	Trachyspermum	Trachyspermum triradiatum	VU	endemism
Angiosperm	APIACEAE	Apiaceae	Turgenia	Turgenia latifolia
Angiosperm	APIACEAE	Apiaceae	Vicatia	Vicatia bipinnata		endemism
Angiosperm	APIACEAE	Apiaceae	Vicatia	Vicatia coniifolia
Angiosperm	APIACEAE	Apiaceae	Vicatia	Vicatia thibetica
Angiosperm	APOCYNACEAE	Apocynaceae	Adelostemma	Adelostemma gracillimum
Angiosperm	APOCYNACEAE	Apocynaceae	Aganosma	Aganosma cymosa
Angiosperm	APOCYNACEAE	Apocynaceae	Aganosma	Aganosma marginata
Angiosperm	APOCYNACEAE	Apocynaceae	Aganosma	Aganosma schlechteriana
Angiosperm	APOCYNACEAE	Apocynaceae	Aganosma	Aganosma siamensis
Angiosperm	APOCYNACEAE	Apocynaceae	Allamanda	Allamanda cathartica var. hendersonii
Angiosperm	APOCYNACEAE	Apocynaceae	Allamanda	Allamanda cathartica var. williamsii
Angiosperm	APOCYNACEAE	Apocynaceae	Allamanda	Allamanda neriifolia
Angiosperm	APOCYNACEAE	Apocynaceae	Allamanda	Allamanda schottii
Angiosperm	APOCYNACEAE	Apocynaceae	Alstonia	Alstonia henryi	VU	endemism
Angiosperm	APOCYNACEAE	Apocynaceae	Alstonia	Alstonia macrophylla
Angiosperm	APOCYNACEAE	Apocynaceae	Alstonia	Alstonia mairei		endemism
Angiosperm	APOCYNACEAE	Apocynaceae	Alstonia	Alstonia neriifolia	VU
Angiosperm	APOCYNACEAE	Apocynaceae	Alstonia	Alstonia rostrata
Angiosperm	APOCYNACEAE	Apocynaceae	Alstonia	Alstonia rupestris
Angiosperm	APOCYNACEAE	Apocynaceae	Alstonia	Alstonia scholaris
Angiosperm	APOCYNACEAE	Apocynaceae	Alstonia	Alstonia yunnanensis		endemism
Angiosperm	APOCYNACEAE	Apocynaceae	Alyxia	Alyxia fascicularis
Angiosperm	APOCYNACEAE	Apocynaceae	Alyxia	Alyxia funingensis
Angiosperm	APOCYNACEAE	Apocynaceae	Alyxia	Alyxia insularis		endemism
Angiosperm	APOCYNACEAE	Apocynaceae	Alyxia	Alyxia levinei		endemism
Angiosperm	APOCYNACEAE	Apocynaceae	Alyxia	Alyxia marginata
Angiosperm	APOCYNACEAE	Apocynaceae	Alyxia	Alyxia menglungensis	VU	endemism
Angiosperm	APOCYNACEAE	Apocynaceae	Alyxia	Alyxia odorata
Angiosperm	APOCYNACEAE	Apocynaceae	Alyxia	Alyxia reinwardtii
Angiosperm	APOCYNACEAE	Apocynaceae	Alyxia	Alyxia schlechteri
Angiosperm	APOCYNACEAE	Apocynaceae	Alyxia	Alyxia siamensis
Angiosperm	APOCYNACEAE	Apocynaceae	Alyxia	Alyxia sibuyanensis
Angiosperm	APOCYNACEAE	Apocynaceae	Alyxia	Alyxia sinensis		endemism
Angiosperm	APOCYNACEAE	Apocynaceae	Alyxia	Alyxia taiwanensis		endemism
Angiosperm	APOCYNACEAE	Apocynaceae	Alyxia	Alyxia villilimba		endemism
Angiosperm	APOCYNACEAE	Apocynaceae	Amalocalyx	Amalocalyx microlobus
Angiosperm	APOCYNACEAE	Apocynaceae	Amsonia	Amsonia elliptica	VU
Angiosperm	APOCYNACEAE	Apocynaceae	Anodendron	Anodendron affine
Angiosperm	APOCYNACEAE	Apocynaceae	Anodendron	Anodendron benthamiana
Angiosperm	APOCYNACEAE	Apocynaceae	Anodendron	Anodendron benthamianum		endemism
Angiosperm	APOCYNACEAE	Apocynaceae	Anodendron	Anodendron formicinum		endemism
Angiosperm	APOCYNACEAE	Apocynaceae	Anodendron	Anodendron howii		endemism
Angiosperm	APOCYNACEAE	Apocynaceae	Anodendron	Anodendron punctatum		endemism
Angiosperm	APOCYNACEAE	Apocynaceae	Apocynum	Apocynum pictum
Angiosperm	APOCYNACEAE	Apocynaceae	Apocynum	Apocynum venetum
Angiosperm	APOCYNACEAE	Apocynaceae	Asclepias	Asclepias curassavica
Angiosperm	APOCYNACEAE	Apocynaceae	Beaumontia	Beaumontia brevituba		endemism
Angiosperm	APOCYNACEAE	Apocynaceae	Beaumontia	Beaumontia grandiflora
Angiosperm	APOCYNACEAE	Apocynaceae	Beaumontia	Beaumontia khasiana	VU
Angiosperm	APOCYNACEAE	Apocynaceae	Beaumontia	Beaumontia murtonii
Angiosperm	APOCYNACEAE	Apocynaceae	Beaumontia	Beaumontia pitardii	VU
Angiosperm	APOCYNACEAE	Apocynaceae	Belostemma	Belostemma hirsutum
Angiosperm	APOCYNACEAE	Apocynaceae	Belostemma	Belostemma yunnanense		endemism
Angiosperm	APOCYNACEAE	Apocynaceae	Biondia	Biondia chinensis		endemism
Angiosperm	APOCYNACEAE	Apocynaceae	Biondia	Biondia hemsleyana		endemism
Angiosperm	APOCYNACEAE	Apocynaceae	Biondia	Biondia henryi		endemism
Angiosperm	APOCYNACEAE	Apocynaceae	Biondia	Biondia insignis		endemism
Angiosperm	APOCYNACEAE	Apocynaceae	Biondia	Biondia laxa	VU	endemism
Angiosperm	APOCYNACEAE	Apocynaceae	Biondia	Biondia longipes	EN	endemism
Angiosperm	APOCYNACEAE	Apocynaceae	Biondia	Biondia microcentra		endemism
Angiosperm	APOCYNACEAE	Apocynaceae	Biondia	Biondia pilosa		endemism
Angiosperm	APOCYNACEAE	Apocynaceae	Biondia	Biondia revoluta		endemism
Angiosperm	APOCYNACEAE	Apocynaceae	Biondia	Biondia tsiukowensis	CR	endemism
Angiosperm	APOCYNACEAE	Apocynaceae	Biondia	Biondia yunnanensis		endemism
Angiosperm	APOCYNACEAE	Apocynaceae	Bousigonia	Bousigonia angustifolia
Angiosperm	APOCYNACEAE	Apocynaceae	Bousigonia	Bousigonia mekongensis
Angiosperm	APOCYNACEAE	Apocynaceae	Brachystelma	Brachystelma edule	EN
Angiosperm	APOCYNACEAE	Apocynaceae	Brachystelma	Brachystelma kerrii
Angiosperm	APOCYNACEAE	Apocynaceae	Calotropis	Calotropis gigantea
Angiosperm	APOCYNACEAE	Apocynaceae	Calotropis	Calotropis procera
Angiosperm	APOCYNACEAE	Apocynaceae	Carissa	Carissa carandas
Angiosperm	APOCYNACEAE	Apocynaceae	Carissa	Carissa macrocarpa
Angiosperm	APOCYNACEAE	Apocynaceae	Carissa	Carissa spinarum
Angiosperm	APOCYNACEAE	Apocynaceae	Catharanthus	Catharanthus roseus
Angiosperm	APOCYNACEAE	Apocynaceae	Cerbera	Cerbera manghas
Angiosperm	APOCYNACEAE	Apocynaceae	Ceropegia	Ceropegia aridicola	EN	endemism
Angiosperm	APOCYNACEAE	Apocynaceae	Ceropegia	Ceropegia christenseniana		endemism
Angiosperm	APOCYNACEAE	Apocynaceae	Ceropegia	Ceropegia dolichophylla		endemism
Angiosperm	APOCYNACEAE	Apocynaceae	Ceropegia	Ceropegia driophila		endemism
Angiosperm	APOCYNACEAE	Apocynaceae	Ceropegia	Ceropegia exigua		endemism
Angiosperm	APOCYNACEAE	Apocynaceae	Ceropegia	Ceropegia longifolia
Angiosperm	APOCYNACEAE	Apocynaceae	Ceropegia	Ceropegia lucida
Angiosperm	APOCYNACEAE	Apocynaceae	Ceropegia	Ceropegia mairei		endemism
Angiosperm	APOCYNACEAE	Apocynaceae	Ceropegia	Ceropegia monticola
Angiosperm	APOCYNACEAE	Apocynaceae	Ceropegia	Ceropegia muliensis	VU	endemism
Angiosperm	APOCYNACEAE	Apocynaceae	Ceropegia	Ceropegia paohsingensis	VU	endemism
Angiosperm	APOCYNACEAE	Apocynaceae	Ceropegia	Ceropegia pubescens
Angiosperm	APOCYNACEAE	Apocynaceae	Ceropegia	Ceropegia salicifolia		endemism
Angiosperm	APOCYNACEAE	Apocynaceae	Ceropegia	Ceropegia stenophylla		endemism
Angiosperm	APOCYNACEAE	Apocynaceae	Ceropegia	Ceropegia teniana		endemism
Angiosperm	APOCYNACEAE	Apocynaceae	Ceropegia	Ceropegia trichantha
Angiosperm	APOCYNACEAE	Apocynaceae	Chonemorpha	Chonemorpha eriostylis
Angiosperm	APOCYNACEAE	Apocynaceae	Chonemorpha	Chonemorpha floccosa	VU	endemism
Angiosperm	APOCYNACEAE	Apocynaceae	Chonemorpha	Chonemorpha fragrans
Angiosperm	APOCYNACEAE	Apocynaceae	Chonemorpha	Chonemorpha griffithii
Angiosperm	APOCYNACEAE	Apocynaceae	Chonemorpha	Chonemorpha megacalyx
Angiosperm	APOCYNACEAE	Apocynaceae	Chonemorpha	Chonemorpha parviflora	VU	endemism
Angiosperm	APOCYNACEAE	Apocynaceae	Chonemorpha	Chonemorpha splendens	VU	endemism
Angiosperm	APOCYNACEAE	Apocynaceae	Chonemorpha	Chonemorpha verrucosa
Angiosperm	APOCYNACEAE	Apocynaceae	Cleghornia	Cleghornia malaccensis
Angiosperm	APOCYNACEAE	Apocynaceae	Cosmostigma	Cosmostigma hainanense	VU	endemism
Angiosperm	APOCYNACEAE	Apocynaceae	Cryptolepis	Cryptolepis buchananii
Angiosperm	APOCYNACEAE	Apocynaceae	Cryptolepis	Cryptolepis sinensis
Angiosperm	APOCYNACEAE	Apocynaceae	Cynanchum	Cynanchum acuminatifolium
Angiosperm	APOCYNACEAE	Apocynaceae	Cynanchum	Cynanchum acutum subsp. sibiricum
Angiosperm	APOCYNACEAE	Apocynaceae	Cynanchum	Cynanchum amplexicaule
Angiosperm	APOCYNACEAE	Apocynaceae	Cynanchum	Cynanchum amplexicaule var. castaneum
Angiosperm	APOCYNACEAE	Apocynaceae	Cynanchum	Cynanchum atratum
Angiosperm	APOCYNACEAE	Apocynaceae	Cynanchum	Cynanchum auriculatum
Angiosperm	APOCYNACEAE	Apocynaceae	Cynanchum	Cynanchum biondioides	VU	endemism
Angiosperm	APOCYNACEAE	Apocynaceae	Cynanchum	Cynanchum boudieri
Angiosperm	APOCYNACEAE	Apocynaceae	Cynanchum	Cynanchum boudinieri
Angiosperm	APOCYNACEAE	Apocynaceae	Cynanchum	Cynanchum bungei
Angiosperm	APOCYNACEAE	Apocynaceae	Cynanchum	Cynanchum callialatum
Angiosperm	APOCYNACEAE	Apocynaceae	Cynanchum	Cynanchum chekiangense		endemism
Angiosperm	APOCYNACEAE	Apocynaceae	Cynanchum	Cynanchum chinense
Angiosperm	APOCYNACEAE	Apocynaceae	Cynanchum	Cynanchum decipiens		endemism
Angiosperm	APOCYNACEAE	Apocynaceae	Cynanchum	Cynanchum fordii		endemism
Angiosperm	APOCYNACEAE	Apocynaceae	Cynanchum	Cynanchum formosanum		endemism
Angiosperm	APOCYNACEAE	Apocynaceae	Cynanchum	Cynanchum forrestii		endemism
Angiosperm	APOCYNACEAE	Apocynaceae	Cynanchum	Cynanchum giraldii		endemism
Angiosperm	APOCYNACEAE	Apocynaceae	Cynanchum	Cynanchum glaucescens		endemism
Angiosperm	APOCYNACEAE	Apocynaceae	Cynanchum	Cynanchum inamoenum
Angiosperm	APOCYNACEAE	Apocynaceae	Cynanchum	Cynanchum insulanum var. insulanum		endemism
Angiosperm	APOCYNACEAE	Apocynaceae	Cynanchum	Cynanchum insulanum var. lineare		endemism
Angiosperm	APOCYNACEAE	Apocynaceae	Cynanchum	Cynanchum kintungense		endemism
Angiosperm	APOCYNACEAE	Apocynaceae	Cynanchum	Cynanchum kwangsiense	VU	endemism
Angiosperm	APOCYNACEAE	Apocynaceae	Cynanchum	Cynanchum lanhsuense		endemism
Angiosperm	APOCYNACEAE	Apocynaceae	Cynanchum	Cynanchum lanhsuensw
Angiosperm	APOCYNACEAE	Apocynaceae	Cynanchum	Cynanchum lysimachioides	VU	endemism
Angiosperm	APOCYNACEAE	Apocynaceae	Cynanchum	Cynanchum mongolicum		endemism
Angiosperm	APOCYNACEAE	Apocynaceae	Cynanchum	Cynanchum mooreanum		endemism
Angiosperm	APOCYNACEAE	Apocynaceae	Cynanchum	Cynanchum officinale		endemism
Angiosperm	APOCYNACEAE	Apocynaceae	Cynanchum	Cynanchum otophyllum		endemism
Angiosperm	APOCYNACEAE	Apocynaceae	Cynanchum	Cynanchum paniculatum
Angiosperm	APOCYNACEAE	Apocynaceae	Cynanchum	Cynanchum purpureum
Angiosperm	APOCYNACEAE	Apocynaceae	Cynanchum	Cynanchum stauntonii		endemism
Angiosperm	APOCYNACEAE	Apocynaceae	Cynanchum	Cynanchum stenophyllum		endemism
Angiosperm	APOCYNACEAE	Apocynaceae	Cynanchum	Cynanchum taihangense		endemism
Angiosperm	APOCYNACEAE	Apocynaceae	Cynanchum	Cynanchum thesioides
Angiosperm	APOCYNACEAE	Apocynaceae	Cynanchum	Cynanchum versicolor		endemism
Angiosperm	APOCYNACEAE	Apocynaceae	Cynanchum	Cynanchum verticillatum		endemism
Angiosperm	APOCYNACEAE	Apocynaceae	Cynanchum	Cynanchum volubile
Angiosperm	APOCYNACEAE	Apocynaceae	Cynanchum	Cynanchum wallichii
Angiosperm	APOCYNACEAE	Apocynaceae	Cynanchum	Cynanchum wilfordii
Angiosperm	APOCYNACEAE	Apocynaceae	Dischidia	Dischidia australis		endemism
Angiosperm	APOCYNACEAE	Apocynaceae	Dischidia	Dischidia chinensis
Angiosperm	APOCYNACEAE	Apocynaceae	Dischidia	Dischidia formosana		endemism
Angiosperm	APOCYNACEAE	Apocynaceae	Dischidia	Dischidia nummularia
Angiosperm	APOCYNACEAE	Apocynaceae	Dischidia	Dischidia tonkinensis
Angiosperm	APOCYNACEAE	Apocynaceae	Dregea	Dregea cuneifolia	VU	endemism
Angiosperm	APOCYNACEAE	Apocynaceae	Dregea	Dregea sinensis		endemism
Angiosperm	APOCYNACEAE	Apocynaceae	Dregea	Dregea sinensis var. corrugata		endemism
Angiosperm	APOCYNACEAE	Apocynaceae	Dregea	Dregea sinensis var. sinensis		endemism
Angiosperm	APOCYNACEAE	Apocynaceae	Dregea	Dregea volubilis
Angiosperm	APOCYNACEAE	Apocynaceae	Dregea	Dregea yunnanensis		endemism
[truncated: 32,085 more rows]

## Sheet: Table S1.2
Table S1.2 The species employed to reconstruct phylogenetic tree of seed plants.
Class	Family	Genus	Latename
Angiosperm	Fabaceae	Abarema	Abarema clypearia
Angiosperm	Fabaceae	Abarema	Abarema cordifolia
Angiosperm	Fabaceae	Abarema	Abarema lucida
Angiosperm	Fabaceae	Abarema	Abarema multifoliolata
Angiosperm	Fabaceae	Abarema	Abarema utile
Angiosperm	Caprifoliaceae	Abelia	Abelia biflora
Angiosperm	Caprifoliaceae	Abelia	Abelia buddleioides
Angiosperm	Caprifoliaceae	Abelia	Abelia chinensis
Angiosperm	Caprifoliaceae	Abelia	Abelia chinensis var. chinensis
Angiosperm	Caprifoliaceae	Abelia	Abelia chinensis var. ionandra
Angiosperm	Caprifoliaceae	Abelia	Abelia dielsii
Angiosperm	Caprifoliaceae	Abelia	Abelia forrestii
Angiosperm	Caprifoliaceae	Abelia	Abelia serrata
Angiosperm	Caprifoliaceae	Abelia	Abelia spathulata
Angiosperm	Caprifoliaceae	Abelia	Abelia umbellata
Angiosperm	Caprifoliaceae	Abelia	Abelia uniflora
Angiosperm	Malvaceae	Abelmoschus	Abelmoschus crinitus
Angiosperm	Malvaceae	Abelmoschus	Abelmoschus esculentus
Angiosperm	Malvaceae	Abelmoschus	Abelmoschus manihot
Angiosperm	Malvaceae	Abelmoschus	Abelmoschus manihot var. manihot
Angiosperm	Malvaceae	Abelmoschus	Abelmoschus manihot var. pungens
Angiosperm	Malvaceae	Abelmoschus	Abelmoschus moschatus
Angiosperm	Malvaceae	Abelmoschus	Abelmoschus muliensis
Angiosperm	Malvaceae	Abelmoschus	Abelmoschus sagittifolius
Gymnosperm	Pinaceae	Abies	Abies beshanzuensis
Gymnosperm	Pinaceae	Abies	Abies beshanzuensis var. beshanzuensis
Gymnosperm	Pinaceae	Abies	Abies beshanzuensis var. ziyuanensis
Gymnosperm	Pinaceae	Abies	Abies chayuensis
Gymnosperm	Pinaceae	Abies	Abies chensiensis
Gymnosperm	Pinaceae	Abies	Abies chinensis
Gymnosperm	Pinaceae	Abies	Abies delavayi var. delavayi
Gymnosperm	Pinaceae	Abies	Abies delavayi var. motuoensis
Gymnosperm	Pinaceae	Abies	Abies densa
Gymnosperm	Pinaceae	Abies	Abies ernestii var. ernestii
Gymnosperm	Pinaceae	Abies	Abies ernestii var. salouenensis
Gymnosperm	Pinaceae	Abies	Abies fabri
Gymnosperm	Pinaceae	Abies	Abies fanjingshanensis
Gymnosperm	Pinaceae	Abies	Abies fargesii
Gymnosperm	Pinaceae	Abies	Abies fargesii var. fargesii
Gymnosperm	Pinaceae	Abies	Abies fargesii var. faxoniana
Gymnosperm	Pinaceae	Abies	Abies ferreana var. ferreana
Gymnosperm	Pinaceae	Abies	Abies ferreana var. longibracteata
Gymnosperm	Pinaceae	Abies	Abies firma
Gymnosperm	Pinaceae	Abies	Abies forrestii
Gymnosperm	Pinaceae	Abies	Abies georgei var. georgei
Gymnosperm	Pinaceae	Abies	Abies georgei var. smithii
Gymnosperm	Pinaceae	Abies	Abies holophylla
Gymnosperm	Pinaceae	Abies	Abies kawakamii
Gymnosperm	Pinaceae	Abies	Abies nephrolepis
Gymnosperm	Pinaceae	Abies	Abies nukiangensis
Gymnosperm	Pinaceae	Abies	Abies recurvata
Gymnosperm	Pinaceae	Abies	Abies sibirica
Gymnosperm	Pinaceae	Abies	Abies spectabilis
Gymnosperm	Pinaceae	Abies	Abies squamata
Gymnosperm	Pinaceae	Abies	Abies sutchuenensis
Gymnosperm	Pinaceae	Abies	Abies yuanbaoshanensis
Gymnosperm	Pinaceae	Abies	Abies ziyuanensis
Angiosperm	Fabaceae	Abrus	Abrus cantoniensis
Angiosperm	Fabaceae	Abrus	Abrus mollis
Angiosperm	Fabaceae	Abrus	Abrus precatorius
Angiosperm	Fabaceae	Abrus	Abrus pulchellus
Angiosperm	Malvaceae	Abutilon	Abutilon crispum
Angiosperm	Malvaceae	Abutilon	Abutilon gebauerianum
Angiosperm	Malvaceae	Abutilon	Abutilon guineense var. forrestii
Angiosperm	Malvaceae	Abutilon	Abutilon guineense var. guineense
Angiosperm	Malvaceae	Abutilon	Abutilon hirtum var. hirtum
Angiosperm	Malvaceae	Abutilon	Abutilon hirtum var. yuanmouense
Angiosperm	Malvaceae	Abutilon	Abutilon indicum
Angiosperm	Malvaceae	Abutilon	Abutilon indicum var. guineense
Angiosperm	Malvaceae	Abutilon	Abutilon indicum var. indicum
Angiosperm	Malvaceae	Abutilon	Abutilon paniculatum
Angiosperm	Malvaceae	Abutilon	Abutilon roseum
Angiosperm	Malvaceae	Abutilon	Abutilon sinense var. edentatum
Angiosperm	Malvaceae	Abutilon	Abutilon sinense var. sinense
Angiosperm	Malvaceae	Abutilon	Abutilon striatum
Angiosperm	Malvaceae	Abutilon	Abutilon theophrasti
Angiosperm	Fabaceae	Acacia	Acacia arabica
Angiosperm	Fabaceae	Acacia	Acacia auriculiformis
Angiosperm	Fabaceae	Acacia	Acacia caesia
Angiosperm	Fabaceae	Acacia	Acacia caesia var. caesia
Angiosperm	Fabaceae	Acacia	Acacia caesia var. subnuda
Angiosperm	Fabaceae	Acacia	Acacia catechu
Angiosperm	Fabaceae	Acacia	Acacia confusa
Angiosperm	Fabaceae	Acacia	Acacia delavayi var. delavayi
Angiosperm	Fabaceae	Acacia	Acacia delavayi var. kunmingensis
Angiosperm	Fabaceae	Acacia	Acacia mangium
Angiosperm	Fabaceae	Acacia	Acacia megaladena var. garrettii
Angiosperm	Fabaceae	Acacia	Acacia megaladena var. megaladena
Angiosperm	Fabaceae	Acacia	Acacia mollissima
Angiosperm	Fabaceae	Acacia	Acacia nilotica
Angiosperm	Fabaceae	Acacia	Acacia pennata
Angiosperm	Fabaceae	Acacia	Acacia pruinescens var. luchunensis
Angiosperm	Fabaceae	Acacia	Acacia sinuata
Angiosperm	Fabaceae	Acacia	Acacia teniana
Angiosperm	Fabaceae	Acacia	Acacia tonkinensis
Angiosperm	Fabaceae	Acacia	Acacia vietnamensis
Angiosperm	Fabaceae	Acacia	Acacia yunnanensis
Angiosperm	Euphorbiaceae	Acalypha	Acalypha acmophylla
Angiosperm	Euphorbiaceae	Acalypha	Acalypha akoensis
Angiosperm	Euphorbiaceae	Acalypha	Acalypha angatensis
Angiosperm	Euphorbiaceae	Acalypha	Acalypha australis
Angiosperm	Euphorbiaceae	Acalypha	Acalypha brachystachya
Angiosperm	Euphorbiaceae	Acalypha	Acalypha brachystachys
Angiosperm	Euphorbiaceae	Acalypha	Acalypha caturus
Angiosperm	Euphorbiaceae	Acalypha	Acalypha hainanensis
Angiosperm	Euphorbiaceae	Acalypha	Acalypha hispida
Angiosperm	Euphorbiaceae	Acalypha	Acalypha hontauyuensis
Angiosperm	Euphorbiaceae	Acalypha	Acalypha indica var. indica
Angiosperm	Euphorbiaceae	Acalypha	Acalypha indica var. minima
Angiosperm	Euphorbiaceae	Acalypha	Acalypha kerrii
Angiosperm	Euphorbiaceae	Acalypha	Acalypha lanceolata
Angiosperm	Euphorbiaceae	Acalypha	Acalypha longiacuminata
Angiosperm	Euphorbiaceae	Acalypha	Acalypha mairei
Angiosperm	Euphorbiaceae	Acalypha	Acalypha matudai
Angiosperm	Euphorbiaceae	Acalypha	Acalypha schneideriana
Angiosperm	Euphorbiaceae	Acalypha	Acalypha siamensis
Angiosperm	Euphorbiaceae	Acalypha	Acalypha suirenbiensis
Angiosperm	Euphorbiaceae	Acalypha	Acalypha supera
Angiosperm	Euphorbiaceae	Acalypha	Acalypha wui
Angiosperm	Orchidaceae	Acampe	Acampe ochracea
Angiosperm	Orchidaceae	Acampe	Acampe papillosa
Angiosperm	Orchidaceae	Acampe	Acampe rigida
Angiosperm	Caprifoliaceae	Acanthocalyx	Acanthocalyx nepalensis subsp. delavayi
Angiosperm	Velloziaceae	Acanthochlamys	Acanthochlamys bracteata
Angiosperm	Plumbaginaceae	Acantholimon	Acantholimon alatavicum
Angiosperm	Plumbaginaceae	Acantholimon	Acantholimon borodinii
Angiosperm	Plumbaginaceae	Acantholimon	Acantholimon diapensioides
Angiosperm	Plumbaginaceae	Acantholimon	Acantholimon hedinii
Angiosperm	Plumbaginaceae	Acantholimon	Acantholimon kokandense
Angiosperm	Plumbaginaceae	Acantholimon	Acantholimon laevigatum
Angiosperm	Plumbaginaceae	Acantholimon	Acantholimon lycopodioides
Angiosperm	Plumbaginaceae	Acantholimon	Acantholimon popovii
Angiosperm	Plumbaginaceae	Acantholimon	Acantholimon tianschanicum
Angiosperm	Caryophyllaceae	Acanthophyllum	Acanthophyllum pungens
Angiosperm	Acanthaceae	Acanthus	Acanthus ebracteatus
Angiosperm	Acanthaceae	Acanthus	Acanthus ilicifolius
Angiosperm	Acanthaceae	Acanthus	Acanthus leucostachyus
Angiosperm	Sapindaceae	Acer	Acer acutum
Angiosperm	Sapindaceae	Acer	Acer albopurpurascens var. albopurpurascens
Angiosperm	Sapindaceae	Acer	Acer albopurpurascens var. formosanum
Angiosperm	Sapindaceae	Acer	Acer amplum
Angiosperm	Sapindaceae	Acer	Acer amplum subsp. amplum
Angiosperm	Sapindaceae	Acer	Acer amplum subsp. bodinieri
Angiosperm	Sapindaceae	Acer	Acer amplum subsp. catalpifolium
Angiosperm	Sapindaceae	Acer	Acer amplum subsp. tientaiense
Angiosperm	Sapindaceae	Acer	Acer barbinerve
Angiosperm	Sapindaceae	Acer	Acer buergerianum
Angiosperm	Sapindaceae	Acer	Acer buergerianum var. buergerianum
Angiosperm	Sapindaceae	Acer	Acer buergerianum var. formosanum
Angiosperm	Sapindaceae	Acer	Acer buergerianum var. horizontale
Angiosperm	Sapindaceae	Acer	Acer buergerianum var. jiujiangense
Angiosperm	Sapindaceae	Acer	Acer buergerianum var. kaiscianense
Angiosperm	Sapindaceae	Acer	Acer buergerianum var. yentangense
Angiosperm	Sapindaceae	Acer	Acer caesium
Angiosperm	Sapindaceae	Acer	Acer calcaratum
Angiosperm	Sapindaceae	Acer	Acer campbellii var. campbellii
Angiosperm	Sapindaceae	Acer	Acer campbellii var. serratifolium
Angiosperm	Sapindaceae	Acer	Acer cappadocicum subsp. cappadocicum
Angiosperm	Sapindaceae	Acer	Acer cappadocicum var. cappadocicum
Angiosperm	Sapindaceae	Acer	Acer cappadocicum var. sinicum
Angiosperm	Sapindaceae	Acer	Acer caudatifolium
Angiosperm	Sapindaceae	Acer	Acer caudatum
Angiosperm	Sapindaceae	Acer	Acer caudatum var. multiserratum
Angiosperm	Sapindaceae	Acer	Acer chienii
Angiosperm	Sapindaceae	Acer	Acer chingii
Angiosperm	Sapindaceae	Acer	Acer chunii
Angiosperm	Sapindaceae	Acer	Acer chunii subsp. chunii
Angiosperm	Sapindaceae	Acer	Acer chunii subsp. dimorphophyllum
Angiosperm	Sapindaceae	Acer	Acer confertifolium
Angiosperm	Sapindaceae	Acer	Acer cordatum
Angiosperm	Sapindaceae	Acer	Acer cordatum var. cordatum
Angiosperm	Sapindaceae	Acer	Acer cordatum var. dimorphifolium
Angiosperm	Sapindaceae	Acer	Acer coriaceifolia
Angiosperm	Sapindaceae	Acer	Acer coriaceifolium
Angiosperm	Sapindaceae	Acer	Acer crassum
Angiosperm	Sapindaceae	Acer	Acer davidii
Angiosperm	Sapindaceae	Acer	Acer davidii subsp. davidii
Angiosperm	Sapindaceae	Acer	Acer davidii subsp. grosseri
Angiosperm	Sapindaceae	Acer	Acer duplicatoserratum var. chinense
Angiosperm	Sapindaceae	Acer	Acer duplicatoserratum var. duplicatoserratum
Angiosperm	Sapindaceae	Acer	Acer elegantulum
Angiosperm	Sapindaceae	Acer	Acer erianthum
Angiosperm	Sapindaceae	Acer	Acer fabri
Angiosperm	Sapindaceae	Acer	Acer fabri var. tonggoeme
Angiosperm	Sapindaceae	Acer	Acer fenzelianum
Angiosperm	Sapindaceae	Acer	Acer flabellatum
Angiosperm	Sapindaceae	Acer	Acer forrestii
Angiosperm	Sapindaceae	Acer	Acer franchetii
Angiosperm	Sapindaceae	Acer	Acer fulvescens
Angiosperm	Sapindaceae	Acer	Acer ginnala
Angiosperm	Sapindaceae	Acer	Acer ginnala subsp. theiferum
Angiosperm	Sapindaceae	Acer	Acer ginneala
Angiosperm	Sapindaceae	Acer	Acer gracilifolium
Angiosperm	Sapindaceae	Acer	Acer griseum
Angiosperm	Sapindaceae	Acer	Acer grosseri
Angiosperm	Sapindaceae	Acer	Acer grosseri var. hersii
Angiosperm	Sapindaceae	Acer	Acer henryi
Angiosperm	Sapindaceae	Acer	Acer hilaense
Angiosperm	Sapindaceae	Acer	Acer japonicum var. heyhachü
Angiosperm	Sapindaceae	Acer	Acer kawakamii
Angiosperm	Sapindaceae	Acer	Acer komarovii
Angiosperm	Sapindaceae	Acer	Acer kungshanense
Angiosperm	Sapindaceae	Acer	Acer kwangnanense
Angiosperm	Sapindaceae	Acer	Acer kweilinense
Angiosperm	Sapindaceae	Acer	Acer laevigatum var. laevigatum
Angiosperm	Sapindaceae	Acer	Acer laevigatum var. salweenense
Angiosperm	Sapindaceae	Acer	Acer laurinum
Angiosperm	Sapindaceae	Acer	Acer laxiflorum
Angiosperm	Sapindaceae	Acer	Acer leipoense
Angiosperm	Sapindaceae	Acer	Acer linganense
Angiosperm	Sapindaceae	Acer	Acer longipes
Angiosperm	Sapindaceae	Acer	Acer lucidum
Angiosperm	Sapindaceae	Acer	Acer lungshengense
Angiosperm	Sapindaceae	Acer	Acer mandshuricum
Angiosperm	Sapindaceae	Acer	Acer maximowiczianum
Angiosperm	Sapindaceae	Acer	Acer maximowiczii
Angiosperm	Sapindaceae	Acer	Acer metcalfii
Angiosperm	Sapindaceae	Acer	Acer miaoshanicum
Angiosperm	Sapindaceae	Acer	Acer miaotaiense
Angiosperm	Sapindaceae	Acer	Acer mono
Angiosperm	Sapindaceae	Acer	Acer morrisonense
Angiosperm	Sapindaceae	Acer	Acer oblongum
Angiosperm	Sapindaceae	Acer	Acer oblongum var. concolor
Angiosperm	Sapindaceae	Acer	Acer oblongum var. oblongum
Angiosperm	Sapindaceae	Acer	Acer oblongum var. omeiense
Angiosperm	Sapindaceae	Acer	Acer oligocarpum
Angiosperm	Sapindaceae	Acer	Acer oliverianum
Angiosperm	Sapindaceae	Acer	Acer paihengii
Angiosperm	Sapindaceae	Acer	Acer palmatum
Angiosperm	Sapindaceae	Acer	Acer palmatum var. atropurpureum
Angiosperm	Sapindaceae	Acer	Acer palmatum var. dissectum
Angiosperm	Sapindaceae	Acer	Acer palmatum var. pubescens
Angiosperm	Sapindaceae	Acer	Acer palmatum var. subtrilobum
Angiosperm	Sapindaceae	Acer	Acer palmatum var. thunbergii
Angiosperm	Sapindaceae	Acer	Acer pauciflorum
Angiosperm	Sapindaceae	Acer	Acer paxii
Angiosperm	Sapindaceae	Acer	Acer pectinatum subsp. pectinatum
Angiosperm	Sapindaceae	Acer	Acer pectinatum subsp. taronense
Angiosperm	Sapindaceae	Acer	Acer pentaphyllum
Angiosperm	Sapindaceae	Acer	Acer pictum subsp. macropterum
Angiosperm	Sapindaceae	Acer	Acer pictum subsp. mono
Angiosperm	Sapindaceae	Acer	Acer pictum subsp. pubigerum
Angiosperm	Sapindaceae	Acer	Acer pictum subsp. tricuspis
Angiosperm	Sapindaceae	Acer	Acer pilosum var. pilosum
Angiosperm	Sapindaceae	Acer	Acer pilosum var. stenolobum
Angiosperm	Sapindaceae	Acer	Acer pinnatinervium
Angiosperm	Sapindaceae	Acer	Acer platanoides
Angiosperm	Sapindaceae	Acer	Acer poliophyllum
Angiosperm	Sapindaceae	Acer	Acer pseudosieboldianum
Angiosperm	Sapindaceae	Acer	Acer pubinerve
Angiosperm	Sapindaceae	Acer	Acer pubipalmatum
Angiosperm	Sapindaceae	Acer	Acer pubipetiolatum var. pingpienense
Angiosperm	Sapindaceae	Acer	Acer pubipetiolatum var. pubipetiolatum
Angiosperm	Sapindaceae	Acer	Acer robustum
Angiosperm	Sapindaceae	Acer	Acer robustum var. honanense
Angiosperm	Sapindaceae	Acer	Acer robustum var. minus
Angiosperm	Sapindaceae	Acer	Acer rubrum
Angiosperm	Sapindaceae	Acer	Acer saccharinum
Angiosperm	Sapindaceae	Acer	Acer semenovii
Angiosperm	Sapindaceae	Acer	Acer serrulatum
Angiosperm	Sapindaceae	Acer	Acer shenkanense
Angiosperm	Sapindaceae	Acer	Acer shihweii
Angiosperm	Sapindaceae	Acer	Acer sikkimense
Angiosperm	Sapindaceae	Acer	Acer sinense
Angiosperm	Sapindaceae	Acer	Acer sinense var. longilobum
Angiosperm	Sapindaceae	Acer	Acer sinense var. sinense
Angiosperm	Sapindaceae	Acer	Acer sinooblongum
Angiosperm	Sapindaceae	Acer	Acer sino-oblongum
Angiosperm	Sapindaceae	Acer	Acer sinopurpurascens
Angiosperm	Sapindaceae	Acer	Acer stachyophyllum subsp. betulifolium
Angiosperm	Sapindaceae	Acer	Acer stachyophyllum subsp. stachyophyllum
Angiosperm	Sapindaceae	Acer	Acer stachyophyllum subsp. tetramerum
Angiosperm	Sapindaceae	Acer	Acer sterculiaceum subsp. franchetii
Angiosperm	Sapindaceae	Acer	Acer sterculiaceum subsp. sterculiaceum
Angiosperm	Sapindaceae	Acer	Acer sutchuenense
Angiosperm	Sapindaceae	Acer	Acer sycopseoides
Angiosperm	Sapindaceae	Acer	Acer tataricum subsp. ginnala
Angiosperm	Sapindaceae	Acer	Acer tataricum subsp. tataricum
Angiosperm	Sapindaceae	Acer	Acer tataricum subsp. theiferum
Angiosperm	Sapindaceae	Acer	Acer tegmentosum
Angiosperm	Sapindaceae	Acer	Acer tenellum var. septemlobum
Angiosperm	Sapindaceae	Acer	Acer tenellum var. tenellum
Angiosperm	Sapindaceae	Acer	Acer tetramerum var. Betulaefolium
Angiosperm	Sapindaceae	Acer	Acer tetramerum var. lobulatum
Angiosperm	Sapindaceae	Acer	Acer thomsonii
Angiosperm	Sapindaceae	Acer	Acer tibetense
Angiosperm	Sapindaceae	Acer	Acer tonkinense
Angiosperm	Sapindaceae	Acer	Acer triflorum
Angiosperm	Sapindaceae	Acer	Acer truncatum
Angiosperm	Sapindaceae	Acer	Acer tschonoskii subsp. koreanum
Angiosperm	Sapindaceae	Acer	Acer tsinglingense
Angiosperm	Sapindaceae	Acer	Acer tutcheri
Angiosperm	Sapindaceae	Acer	Acer ukurundense
Angiosperm	Sapindaceae	Acer	Acer ukurunduense
Angiosperm	Sapindaceae	Acer	Acer wangchii
Angiosperm	Sapindaceae	Acer	Acer wardii
Angiosperm	Sapindaceae	Acer	Acer wilsonii
Angiosperm	Sapindaceae	Acer	Acer yangbiense
Angiosperm	Sapindaceae	Acer	Acer yinkunii
Angiosperm	Sapindaceae	Acer	Acer yui
Angiosperm	Asteraceae	Achillea	Achillea acuminata
Angiosperm	Asteraceae	Achillea	Achillea alpina
Angiosperm	Asteraceae	Achillea	Achillea asiatica
Angiosperm	Asteraceae	Achillea	Achillea impatiens
Angiosperm	Asteraceae	Achillea	Achillea ledebouri
Angiosperm	Asteraceae	Achillea	Achillea ptarmicoides
Angiosperm	Asteraceae	Achillea	Achillea salicifolia
Angiosperm	Asteraceae	Achillea	Achillea setacea
Angiosperm	Asteraceae	Achillea	Achillea wilsoniana
Angiosperm	Amaranthaceae	Achyranthes	Achyranthes aspera
Angiosperm	Amaranthaceae	Achyranthes	Achyranthes aspera var. argentea
Angiosperm	Amaranthaceae	Achyranthes	Achyranthes aspera var. aspera
Angiosperm	Amaranthaceae	Achyranthes	Achyranthes aspera var. indica
Angiosperm	Amaranthaceae	Achyranthes	Achyranthes aspera var. rubrofusca
Angiosperm	Amaranthaceae	Achyranthes	Achyranthes aspera var. rubro-fusca
Angiosperm	Amaranthaceae	Achyranthes	Achyranthes bidentata
Angiosperm	Amaranthaceae	Achyranthes	Achyranthes bidentata var. bidentata
Angiosperm	Amaranthaceae	Achyranthes	Achyranthes bidentata var. japonica
Angiosperm	Amaranthaceae	Achyranthes	Achyranthes longifolia
Angiosperm	Amaranthaceae	Achyranthes	Achyranthes longifolia f. rubra
Angiosperm	Amaranthaceae	Achyranthes	Achyranthes longifolia fo. longifolia
Angiosperm	Amaranthaceae	Achyranthes	Achyranthes longifolia fo. rubra
Angiosperm	Poaceae	Acidosasa	Acidosasa breviclavata
Angiosperm	Poaceae	Acidosasa	Acidosasa chienouensis
Angiosperm	Poaceae	Acidosasa	Acidosasa chinensis
Angiosperm	Poaceae	Acidosasa	Acidosasa edulis
Angiosperm	Poaceae	Acidosasa	Acidosasa guangxiensis
Angiosperm	Poaceae	Acidosasa	Acidosasa nanunica
Angiosperm	Poaceae	Acidosasa	Acidosasa notata
Angiosperm	Poaceae	Acidosasa	Acidosasa purpurea
Angiosperm	Poaceae	Acidosasa	Acidosasa venusta
Angiosperm	Asteraceae	Acmella	Acmella calva
Angiosperm	Asteraceae	Acmella	Acmella paniculata
Angiosperm	Rosaceae	Acomastylis	Acomastylis elata var. elata
Angiosperm	Rosaceae	Acomastylis	Acomastylis elata var. humilis
Angiosperm	Rosaceae	Acomastylis	Acomastylis macrosepala
Angiosperm	Ranunculaceae	Aconitum	Aconitum abietetorum
Angiosperm	Ranunculaceae	Aconitum	Aconitum acutiusculum var. acutiusculum
Angiosperm	Ranunculaceae	Aconitum	Aconitum acutiusculum var. aureopilosum
Angiosperm	Ranunculaceae	Aconitum	Aconitum alboviolaceum var. alboviolaceum
Angiosperm	Ranunculaceae	Aconitum	Aconitum alboviolaceum var. erectum
Angiosperm	Ranunculaceae	Aconitum	Aconitum ambiguum
Angiosperm	Ranunculaceae	Aconitum	Aconitum anthoroideum
Angiosperm	Ranunculaceae	Aconitum	Aconitum apetalum
Angiosperm	Ranunculaceae	Aconitum	Aconitum bailangense
Angiosperm	Ranunculaceae	Aconitum	Aconitum barbatum var. barbatum
Angiosperm	Ranunculaceae	Aconitum	Aconitum barbatum var. hispidum
Angiosperm	Ranunculaceae	Aconitum	Aconitum barbatum var. puberulum
Angiosperm	Ranunculaceae	Aconitum	Aconitum birobidshanicum
Angiosperm	Ranunculaceae	Aconitum	Aconitum brachypodum var. brachypodum
Angiosperm	Ranunculaceae	Aconitum	Aconitum brachypodum var. laxiflorum
Angiosperm	Ranunculaceae	Aconitum	Aconitum bracteolatum
Angiosperm	Ranunculaceae	Aconitum	Aconitum brevicalcaratum var. brevicalcaratum
Angiosperm	Ranunculaceae	Aconitum	Aconitum brevicalcaratum var. parviflorum
Angiosperm	Ranunculaceae	Aconitum	Aconitum brevilimbum
Angiosperm	Ranunculaceae	Aconitum	Aconitum brunneum
Angiosperm	Ranunculaceae	Aconitum	Aconitum bulbilliferum
Angiosperm	Ranunculaceae	Aconitum	Aconitum bulleyanum
Angiosperm	Ranunculaceae	Aconitum	Aconitum campylorrhynchum
Angiosperm	Ranunculaceae	Aconitum	Aconitum cannabifolium
Angiosperm	Ranunculaceae	Aconitum	Aconitum carmichaeli
Angiosperm	Ranunculaceae	Aconitum	Aconitum carmichaeli var. carmichaeli
Angiosperm	Ranunculaceae	Aconitum	Aconitum carmichaeli var. truppelianum
Angiosperm	Ranunculaceae	Aconitum	Aconitum carmichaelii
Angiosperm	Ranunculaceae	Aconitum	Aconitum carmichaelii var. angustius
Angiosperm	Ranunculaceae	Aconitum	Aconitum carmichaelii var. carmichaelii
Angiosperm	Ranunculaceae	Aconitum	Aconitum carmichaelii var. hwangshanicum
Angiosperm	Ranunculaceae	Aconitum	Aconitum carmichaelii var. pubescens
Angiosperm	Ranunculaceae	Aconitum	Aconitum carmichaelii var. tripartitum
Angiosperm	Ranunculaceae	Aconitum	Aconitum carmichaelii var. truppelianum
Angiosperm	Ranunculaceae	Aconitum	Aconitum changianum
Angiosperm	Ranunculaceae	Aconitum	Aconitum chasmanthum
Angiosperm	Ranunculaceae	Aconitum	Aconitum chayuense
Angiosperm	Ranunculaceae	Aconitum	Aconitum chiachaense var. chiachaense
Angiosperm	Ranunculaceae	Aconitum	Aconitum chiachaense var. glandulosum
Angiosperm	Ranunculaceae	Aconitum	Aconitum chienningense var. lasiocarpum
Angiosperm	Ranunculaceae	Aconitum	Aconitum chilienshanicum
Angiosperm	Ranunculaceae	Aconitum	Aconitum chinense
Angiosperm	Ranunculaceae	Aconitum	Aconitum chinense var. angustius
Angiosperm	Ranunculaceae	Aconitum	Aconitum chrysotrichum
Angiosperm	Ranunculaceae	Aconitum	Aconitum contortum
Angiosperm	Ranunculaceae	Aconitum	Aconitum coreanum
Angiosperm	Ranunculaceae	Aconitum	Aconitum crassiflorum
Angiosperm	Ranunculaceae	Aconitum	Aconitum creagromorphum
Angiosperm	Ranunculaceae	Aconitum	Aconitum daxinganlinense
Angiosperm	Ranunculaceae	Aconitum	Aconitum delavayi
Angiosperm	Ranunculaceae	Aconitum	Aconitum diqingense
Angiosperm	Ranunculaceae	Aconitum	Aconitum dolichostachyum
Angiosperm	Ranunculaceae	Aconitum	Aconitum duclouxii
Angiosperm	Ranunculaceae	Aconitum	Aconitum duclouxii var. duclouxii
Angiosperm	Ranunculaceae	Aconitum	Aconitum duclouxii var. ecalcaratum
Angiosperm	Ranunculaceae	Aconitum	Aconitum dunhuaense
Angiosperm	Ranunculaceae	Aconitum	Aconitum elliotii var. doshongense
Angiosperm	Ranunculaceae	Aconitum	Aconitum elliotii var. elliotii
Angiosperm	Ranunculaceae	Aconitum	Aconitum elliotii var. glabrescens
Angiosperm	Ranunculaceae	Aconitum	Aconitum elliotii var. pilopetalum
Angiosperm	Ranunculaceae	Aconitum	Aconitum elwesii
Angiosperm	Ranunculaceae	Aconitum	Aconitum episcopale
Angiosperm	Ranunculaceae	Aconitum	Aconitum falciforme
Angiosperm	Ranunculaceae	Aconitum	Aconitum fengii
Angiosperm	Ranunculaceae	Aconitum	Aconitum finetianum
Angiosperm	Ranunculaceae	Aconitum	Aconitum fischeri var. arcuatum
Angiosperm	Ranunculaceae	Aconitum	Aconitum fischeri var. fischeri
Angiosperm	Ranunculaceae	Aconitum	Aconitum flavum
Angiosperm	Ranunculaceae	Aconitum	Aconitum fletcheranum
Angiosperm	Ranunculaceae	Aconitum	Aconitum formosanum
Angiosperm	Ranunculaceae	Aconitum	Aconitum forrestii
Angiosperm	Ranunculaceae	Aconitum	Aconitum franchetii var. franchetii
Angiosperm	Ranunculaceae	Aconitum	Aconitum franchetii var. villosulum
Angiosperm	Ranunculaceae	Aconitum	Aconitum fukutomei var. formosanum
Angiosperm	Ranunculaceae	Aconitum	Aconitum fukutomei var. fukutomei
Angiosperm	Ranunculaceae	Aconitum	Aconitum fusungense
Angiosperm	Ranunculaceae	Aconitum	Aconitum gammiei
Angiosperm	Ranunculaceae	Aconitum	Aconitum geniculatum var. geniculatum
Angiosperm	Ranunculaceae	Aconitum	Aconitum geniculatum var. longicalcaratum
Angiosperm	Ranunculaceae	Aconitum	Aconitum georgei
Angiosperm	Ranunculaceae	Aconitum	Aconitum glabrisepalum
Angiosperm	Ranunculaceae	Aconitum	Aconitum gymnandrum
Angiosperm	Ranunculaceae	Aconitum	Aconitum habaense
Angiosperm	Ranunculaceae	Aconitum	Aconitum hamatipetalum
Angiosperm	Ranunculaceae	Aconitum	Aconitum handelianum var. laxipilosum
Angiosperm	Ranunculaceae	Aconitum	Aconitum hemsleyanum
Angiosperm	Ranunculaceae	Aconitum	Aconitum hemsleyanum var. atropurpureum
Angiosperm	Ranunculaceae	Aconitum	Aconitum hemsleyanum var. hemsleyanum
Angiosperm	Ranunculaceae	Aconitum	Aconitum hemsleyanum var. xizangense
Angiosperm	Ranunculaceae	Aconitum	Aconitum henryi
Angiosperm	Ranunculaceae	Aconitum	Aconitum huiliense
Angiosperm	Ranunculaceae	Aconitum	Aconitum ichangense
Angiosperm	Ranunculaceae	Aconitum	Aconitum incisofidum
Angiosperm	Ranunculaceae	Aconitum	Aconitum iochanicum
Angiosperm	Ranunculaceae	Aconitum	Aconitum jaluense var. glabrescens
Angiosperm	Ranunculaceae	Aconitum	Aconitum jaluense var. jaluense
Angiosperm	Ranunculaceae	Aconitum	Aconitum jeholense var. angustius
Angiosperm	Ranunculaceae	Aconitum	Aconitum jeholense var. jeholense
Angiosperm	Ranunculaceae	Aconitum	Aconitum jilongense
Angiosperm	Ranunculaceae	Aconitum	Aconitum karakolicum var. karakolicum
Angiosperm	Ranunculaceae	Aconitum	Aconitum karakolicum var. patentipilum
Angiosperm	Ranunculaceae	Aconitum	Aconitum kirinense var. australe
Angiosperm	Ranunculaceae	Aconitum	Aconitum kirinense var. kirinense
Angiosperm	Ranunculaceae	Aconitum	Aconitum kojimae var. ramosum
Angiosperm	Ranunculaceae	Aconitum	Aconitum kongboense var. kongboense
Angiosperm	Ranunculaceae	Aconitum	Aconitum kongboense var. villosum
Angiosperm	Ranunculaceae	Aconitum	Aconitum kusnezoffii var. crispulum
Angiosperm	Ranunculaceae	Aconitum	Aconitum kusnezoffii var. gibbiferum
Angiosperm	Ranunculaceae	Aconitum	Aconitum kusnezoffii var. kusnezoffii
Angiosperm	Ranunculaceae	Aconitum	Aconitum legendrei var. albovillosum
Angiosperm	Ranunculaceae	Aconitum	Aconitum legendrei var. legendrei
Angiosperm	Ranunculaceae	Aconitum	Aconitum leiwuqiense
Angiosperm	Ranunculaceae	Aconitum	Aconitum leucostomum var. hopeiense
Angiosperm	Ranunculaceae	Aconitum	Aconitum leucostomum var. leucostomum
Angiosperm	Ranunculaceae	Aconitum	Aconitum liangshanicum
Angiosperm	Ranunculaceae	Aconitum	Aconitum liljestrandii var. fangianum
Angiosperm	Ranunculaceae	Aconitum	Aconitum liljestrandii var. liljestrandii
Angiosperm	Ranunculaceae	Aconitum	Aconitum longecassidatum
Angiosperm	Ranunculaceae	Aconitum	Aconitum longilobum
Angiosperm	Ranunculaceae	Aconitum	Aconitum longipedicellatum
Angiosperm	Ranunculaceae	Aconitum	Aconitum longipetiolatum
Angiosperm	Ranunculaceae	Aconitum	Aconitum ludlowii
Angiosperm	Ranunculaceae	Aconitum	Aconitum lycoctonifolium
Angiosperm	Ranunculaceae	Aconitum	Aconitum macrorhynchum
Angiosperm	Ranunculaceae	Aconitum	Aconitum milinense
Angiosperm	Ranunculaceae	Aconitum	Aconitum monanthum
Angiosperm	Ranunculaceae	Aconitum	Aconitum monticola
Angiosperm	Ranunculaceae	Aconitum	Aconitum nagarum var. acaule
Angiosperm	Ranunculaceae	Aconitum	Aconitum nagarum var. heterotrichum
Angiosperm	Ranunculaceae	Aconitum	Aconitum nagarum var. lasiandrum
Angiosperm	Ranunculaceae	Aconitum	Aconitum nagarum var. nagarum
Angiosperm	Ranunculaceae	Aconitum	Aconitum namlaense
Angiosperm	Ranunculaceae	Aconitum	Aconitum naviculare
Angiosperm	Ranunculaceae	Aconitum	Aconitum nemorum
Angiosperm	Ranunculaceae	Aconitum	Aconitum nielamuense
Angiosperm	Ranunculaceae	Aconitum	Aconitum ningwuense
Angiosperm	Ranunculaceae	Aconitum	Aconitum novoluridum
Angiosperm	Ranunculaceae	Aconitum	Aconitum nutantiflorum
Angiosperm	Ranunculaceae	Aconitum	Aconitum ouvrardianum
Angiosperm	Ranunculaceae	Aconitum	Aconitum paniculigerum var. paniculigerum
Angiosperm	Ranunculaceae	Aconitum	Aconitum paniculigerum var. wulingense
Angiosperm	Ranunculaceae	Aconitum	Aconitum parcifolium
Angiosperm	Ranunculaceae	Aconitum	Aconitum pendulicarpum
Angiosperm	Ranunculaceae	Aconitum	Aconitum pendulum
Angiosperm	Ranunculaceae	Aconitum	Aconitum phyllostegium
Angiosperm	Ranunculaceae	Aconitum	Aconitum piepunense var. piepunense
Angiosperm	Ranunculaceae	Aconitum	Aconitum piepunense var. pilosum
Angiosperm	Ranunculaceae	Aconitum	Aconitum pilopetalum
Angiosperm	Ranunculaceae	Aconitum	Aconitum polycarpum
Angiosperm	Ranunculaceae	Aconitum	Aconitum polyschistum
Angiosperm	Ranunculaceae	Aconitum	Aconitum pomeense
Angiosperm	Ranunculaceae	Aconitum	Aconitum potaninii
Angiosperm	Ranunculaceae	Aconitum	Aconitum prominens
Angiosperm	Ranunculaceae	Aconitum	Aconitum pseudobrunneum
Angiosperm	Ranunculaceae	Aconitum	Aconitum pseudodivaricatum
Angiosperm	Ranunculaceae	Aconitum	Aconitum pseudokongboense
Angiosperm	Ranunculaceae	Aconitum	Aconitum pseudostapfianum
Angiosperm	Ranunculaceae	Aconitum	Aconitum pulchellum var. hispidum
Angiosperm	Ranunculaceae	Aconitum	Aconitum pulchellum var. pulchellum
Angiosperm	Ranunculaceae	Aconitum	Aconitum pulchellum var. racemosum
Angiosperm	Ranunculaceae	Aconitum	Aconitum racemulosum var. grandibracteolatum
Angiosperm	Ranunculaceae	Aconitum	Aconitum racemulosum var. racemulosum
Angiosperm	Ranunculaceae	Aconitum	Aconitum raddeanum
Angiosperm	Ranunculaceae	Aconitum	Aconitum ranunculoides
Angiosperm	Ranunculaceae	Aconitum	Aconitum refractum
Angiosperm	Ranunculaceae	Aconitum	Aconitum rhombifolium
Angiosperm	Ranunculaceae	Aconitum	Aconitum richardsonianum var. pseudosessiliflorum
Angiosperm	Ranunculaceae	Aconitum	Aconitum richardsonianum var. richardsonianum
Angiosperm	Ranunculaceae	Aconitum	Aconitum rilongense
Angiosperm	Ranunculaceae	Aconitum	Aconitum rockii
Angiosperm	Ranunculaceae	Aconitum	Aconitum rotundifolium
Angiosperm	Ranunculaceae	Aconitum	Aconitum scaposum
Angiosperm	Ranunculaceae	Aconitum	Aconitum sczukinii
Angiosperm	Ranunculaceae	Aconitum	Aconitum secundiflorum
Angiosperm	Ranunculaceae	Aconitum	Aconitum septentrionale
Angiosperm	Ranunculaceae	Aconitum	Aconitum sinchiangense
Angiosperm	Ranunculaceae	Aconitum	Aconitum sinoaxillare
Angiosperm	Ranunculaceae	Aconitum	Aconitum sinomontanum var. angustius
Angiosperm	Ranunculaceae	Aconitum	Aconitum sinomontanum var. pilocarpum
Angiosperm	Ranunculaceae	Aconitum	Aconitum sinomontanum var. sinomontanum
Angiosperm	Ranunculaceae	Aconitum	Aconitum sinonapelloides
Angiosperm	Ranunculaceae	Aconitum	Aconitum smirnovii
Angiosperm	Ranunculaceae	Aconitum	Aconitum smithii
Angiosperm	Ranunculaceae	Aconitum	Aconitum soongaricum
Angiosperm	Ranunculaceae	Aconitum	Aconitum souliei
Angiosperm	Ranunculaceae	Aconitum	Aconitum spathulatum
Angiosperm	Ranunculaceae	Aconitum	Aconitum spicatum
Angiosperm	Ranunculaceae	Aconitum	Aconitum spiripetalum
Angiosperm	Ranunculaceae	Aconitum	Aconitum stapfianum var. pubipes
Angiosperm	Ranunculaceae	Aconitum	Aconitum stapfianum var. stapfianum
Angiosperm	Ranunculaceae	Aconitum	Aconitum stylosoides
Angiosperm	Ranunculaceae	Aconitum	Aconitum stylosum
Angiosperm	Ranunculaceae	Aconitum	Aconitum taipeicum
Angiosperm	Ranunculaceae	Aconitum	Aconitum talassicum var. villosulum
Angiosperm	Ranunculaceae	Aconitum	Aconitum tangense
Angiosperm	Ranunculaceae	Aconitum	Aconitum tanguticum
Angiosperm	Ranunculaceae	Aconitum	Aconitum tanguticum var. tanguticum
Angiosperm	Ranunculaceae	Aconitum	Aconitum taronense
Angiosperm	Ranunculaceae	Aconitum	Aconitum tatsienense
Angiosperm	Ranunculaceae	Aconitum	Aconitum tongolense
Angiosperm	Ranunculaceae	Aconitum	Aconitum transsectum
Angiosperm	Ranunculaceae	Aconitum	Aconitum tsaii
Angiosperm	Ranunculaceae	Aconitum	Aconitum tschangbaischanense
Angiosperm	Ranunculaceae	Aconitum	Aconitum umbrosum
Angiosperm	Ranunculaceae	Aconitum	Aconitum vaginatum
Angiosperm	Ranunculaceae	Aconitum	Aconitum villosum var. amurense
Angiosperm	Ranunculaceae	Aconitum	Aconitum villosum var. villosum
Angiosperm	Ranunculaceae	Aconitum	Aconitum vilmorinianum var. patentipilum
Angiosperm	Ranunculaceae	Aconitum	Aconitum vilmorinianum var. vilmorinianum
Angiosperm	Ranunculaceae	Aconitum	Aconitum volubile
Angiosperm	Ranunculaceae	Aconitum	Aconitum volubile var. pubescens
Angiosperm	Ranunculaceae	Aconitum	Aconitum volubile var. volubile
Angiosperm	Ranunculaceae	Aconitum	Aconitum wuchagouense
Angiosperm	Ranunculaceae	Aconitum	Aconitum xiangchengense
Angiosperm	Ranunculaceae	Aconitum	Aconitum yangii var. villosulum
Angiosperm	Ranunculaceae	Aconitum	Aconitum yangii var. yangii
Angiosperm	Ranunculaceae	Aconitum	Aconitum yinschanicum
Angiosperm	Ranunculaceae	Aconitum	Aconitum yunlingense
Angiosperm	Acoraceae	Acorus	Acorus calamus
Angiosperm	Acoraceae	Acorus	Acorus calamus var. calamus
Angiosperm	Acoraceae	Acorus	Acorus gramineus
Angiosperm	Acoraceae	Acorus	Acorus gramineus var. gramineus
Angiosperm	Acoraceae	Acorus	Acorus gramineus var. macrospadiceus
Angiosperm	Acoraceae	Acorus	Acorus rumphianus
Angiosperm	Acoraceae	Acorus	Acorus tatarinowii
Angiosperm	Poaceae	Acrachne	Acrachne racemosa
Angiosperm	Rubiaceae	Acranthera	Acranthera sinensis
Angiosperm	Fabaceae	Acrocarpus	Acrocarpus fraxinifolius
Angiosperm	Poaceae	Acroceras	Acroceras macrum
Angiosperm	Poaceae	Acroceras	Acroceras munroanum
Angiosperm	Poaceae	Acroceras	Acroceras tonkinense
Angiosperm	Amaranthaceae	Acroglochin	Acroglochin persicarioides
Angiosperm	Apiaceae	Acronema	Acronema alpinum
Angiosperm	Apiaceae	Acronema	Acronema astrantiifolium
Angiosperm	Apiaceae	Acronema	Acronema brevipedicellatum
Angiosperm	Apiaceae	Acronema	Acronema chienii var. chienii
Angiosperm	Apiaceae	Acronema	Acronema chienii var. dissectum
Angiosperm	Apiaceae	Acronema	Acronema chinense var. chinense
Angiosperm	Apiaceae	Acronema	Acronema chinense var. humile
Angiosperm	Apiaceae	Acronema	Acronema commutatum
Angiosperm	Apiaceae	Acronema	Acronema forrestii
Angiosperm	Apiaceae	Acronema	Acronema gracile
Angiosperm	Apiaceae	Acronema	Acronema graminifolium
Angiosperm	Apiaceae	Acronema	Acronema handelii
Angiosperm	Apiaceae	Acronema	Acronema hookeri
Angiosperm	Apiaceae	Acronema	Acronema minus
Angiosperm	Apiaceae	Acronema	Acronema muscicola
Angiosperm	Apiaceae	Acronema	Acronema nervosum
Angiosperm	Apiaceae	Acronema	Acronema paniculatum
Angiosperm	Apiaceae	Acronema	Acronema schneideri
Angiosperm	Apiaceae	Acronema	Acronema sichuanense
Angiosperm	Apiaceae	Acronema	Acronema tenerum
Angiosperm	Apiaceae	Acronema	Acronema xizangense
Angiosperm	Apiaceae	Acronema	Acronema yadongense
Angiosperm	Rutaceae	Acronychia	Acronychia oligophlebia
Angiosperm	Rutaceae	Acronychia	Acronychia pedunculata
Angiosperm	Ranunculaceae	Actaea	Actaea asiatica
Angiosperm	Ranunculaceae	Actaea	Actaea erythrocarpa
Angiosperm	Phyllanthaceae	Actephila	Actephila excelsa
Angiosperm	Phyllanthaceae	Actephila	Actephila merrilliana
Angiosperm	Phyllanthaceae	Actephila	Actephila subsessilis
Angiosperm	Actinidiaceae	Actinidia	Actinidia arguta
Angiosperm	Actinidiaceae	Actinidia	Actinidia arguta var. arguta
Angiosperm	Actinidiaceae	Actinidia	Actinidia arguta var. giraldii
Angiosperm	Actinidiaceae	Actinidia	Actinidia aucophflla
Angiosperm	Actinidiaceae	Actinidia	Actinidia aucophylla
Angiosperm	Actinidiaceae	Actinidia	Actinidia callosa
Angiosperm	Actinidiaceae	Actinidia	Actinidia callosa var. acuminata
Angiosperm	Actinidiaceae	Actinidia	Actinidia callosa var. callosa
Angiosperm	Actinidiaceae	Actinidia	Actinidia callosa var. discolor
Angiosperm	Actinidiaceae	Actinidia	Actinidia callosa var. henryi
Angiosperm	Actinidiaceae	Actinidia	Actinidia callosa var. strigillosa
Angiosperm	Actinidiaceae	Actinidia	Actinidia chengkouensis
Angiosperm	Actinidiaceae	Actinidia	Actinidia chinensis
Angiosperm	Actinidiaceae	Actinidia	Actinidia chinensis f. jingangshanensis
Angiosperm	Actinidiaceae	Actinidia	Actinidia chinensis var. chinensis
Angiosperm	Actinidiaceae	Actinidia	Actinidia chinensis var. deliciosa
Angiosperm	Actinidiaceae	Actinidia	Actinidia chinensis var. setosa
Angiosperm	Actinidiaceae	Actinidia	Actinidia chinenssis
Angiosperm	Actinidiaceae	Actinidia	Actinidia chrysantha
Angiosperm	Actinidiaceae	Actinidia	Actinidia cylindrica var. cylindrica
Angiosperm	Actinidiaceae	Actinidia	Actinidia cylindrica var. reticulata
Angiosperm	Actinidiaceae	Actinidia	Actinidia eriantha
Angiosperm	Actinidiaceae	Actinidia	Actinidia farinosa
Angiosperm	Actinidiaceae	Actinidia	Actinidia fasciculoides var. cuneata
Angiosperm	Actinidiaceae	Actinidia	Actinidia fasciculoides var. fasciculoides
Angiosperm	Actinidiaceae	Actinidia	Actinidia fasciculoides var. orbiculata
Angiosperm	Actinidiaceae	Actinidia	Actinidia fortunatii
Angiosperm	Actinidiaceae	Actinidia	Actinidia fulvicoma
Angiosperm	Actinidiaceae	Actinidia	Actinidia fulvicoma var. cinerascens
Angiosperm	Actinidiaceae	Actinidia	Actinidia fulvicoma var. fulvicoma
Angiosperm	Actinidiaceae	Actinidia	Actinidia fulvicoma var. hirsuta
Angiosperm	Actinidiaceae	Actinidia	Actinidia fulvicoma var. pachyphylla
Angiosperm	Actinidiaceae	Actinidia	Actinidia glaucocallosa
Angiosperm	Actinidiaceae	Actinidia	Actinidia glauco-callosa
Angiosperm	Actinidiaceae	Actinidia	Actinidia grandiflora
Angiosperm	Actinidiaceae	Actinidia	Actinidia hemsleyana
Angiosperm	Actinidiaceae	Actinidia	Actinidia henanensis
Angiosperm	Actinidiaceae	Actinidia	Actinidia henryi
Angiosperm	Actinidiaceae	Actinidia	Actinidia holotricha
Angiosperm	Actinidiaceae	Actinidia	Actinidia hubeiensis
Angiosperm	Actinidiaceae	Actinidia	Actinidia indochinensis var. indochinensis
Angiosperm	Actinidiaceae	Actinidia	Actinidia indochinensis var. ovatifolia
Angiosperm	Actinidiaceae	Actinidia	Actinidia jiangxiensis
Angiosperm	Actinidiaceae	Actinidia	Actinidia kolomikta
Angiosperm	Actinidiaceae	Actinidia	Actinidia laevissima
Angiosperm	Actinidiaceae	Actinidia	Actinidia lanceolata
Angiosperm	Actinidiaceae	Actinidia	Actinidia latifolia
Angiosperm	Actinidiaceae	Actinidia	Actinidia latifolia var. latifolia
Angiosperm	Actinidiaceae	Actinidia	Actinidia latifolia var. mollis
Angiosperm	Actinidiaceae	Actinidia	Actinidia liangguangensis
Angiosperm	Actinidiaceae	Actinidia	Actinidia lijiangensis
Angiosperm	Actinidiaceae	Actinidia	Actinidia linguiensis
Angiosperm	Actinidiaceae	Actinidia	Actinidia longicarpa
Angiosperm	Actinidiaceae	Actinidia	Actinidia macrosperma var. macrosperma
Angiosperm	Actinidiaceae	Actinidia	Actinidia macrosperma var. mumoides
Angiosperm	Actinidiaceae	Actinidia	Actinidia melanandra
Angiosperm	Actinidiaceae	Actinidia	Actinidia melanandra var. glabrescens
Angiosperm	Actinidiaceae	Actinidia	Actinidia melanandra var. melanandra
Angiosperm	Actinidiaceae	Actinidia	Actinidia melliana
Angiosperm	Actinidiaceae	Actinidia	Actinidia obovata
Angiosperm	Actinidiaceae	Actinidia	Actinidia persicina
Angiosperm	Actinidiaceae	Actinidia	Actinidia pilosula
Angiosperm	Actinidiaceae	Actinidia	Actinidia polygama
Angiosperm	Actinidiaceae	Actinidia	Actinidia rongshuiensis
Angiosperm	Actinidiaceae	Actinidia	Actinidia rubricaulis
Angiosperm	Actinidiaceae	Actinidia	Actinidia rubricaulis var. coriacea
Angiosperm	Actinidiaceae	Actinidia	Actinidia rubricaulis var. rubricaulis
Angiosperm	Actinidiaceae	Actinidia	Actinidia rubus
Angiosperm	Actinidiaceae	Actinidia	Actinidia rudis var. glabricaulis
Angiosperm	Actinidiaceae	Actinidia	Actinidia rudis var. rudis
Angiosperm	Actinidiaceae	Actinidia	Actinidia rufa
Angiosperm	Actinidiaceae	Actinidia	Actinidia rufotricha var. glomerata
Angiosperm	Actinidiaceae	Actinidia	Actinidia rufotricha var. rufotricha
Angiosperm	Actinidiaceae	Actinidia	Actinidia sabiifolia
Angiosperm	Actinidiaceae	Actinidia	Actinidia sorbifolia
Angiosperm	Actinidiaceae	Actinidia	Actinidia stellatopilosa
Angiosperm	Actinidiaceae	Actinidia	Actinidia styracifolia
Angiosperm	Actinidiaceae	Actinidia	Actinidia suberifolia
Angiosperm	Actinidiaceae	Actinidia	Actinidia tetramera
Angiosperm	Actinidiaceae	Actinidia	Actinidia trichogyna
Angiosperm	Actinidiaceae	Actinidia	Actinidia ulmifolia
Angiosperm	Actinidiaceae	Actinidia	Actinidia umbelloides var. flabellifolia
Angiosperm	Actinidiaceae	Actinidia	Actinidia umbelloides var. umbelloides
Angiosperm	Actinidiaceae	Actinidia	Actinidia vahata
Angiosperm	Actinidiaceae	Actinidia	Actinidia valvata
Angiosperm	Actinidiaceae	Actinidia	Actinidia valvata var. boehmeriaefolia
Angiosperm	Actinidiaceae	Actinidia	Actinidia venosa
Angiosperm	Actinidiaceae	Actinidia	Actinidia vitifolia
Angiosperm	Actinidiaceae	Actinidia	Actinidia zhejiangensis
Angiosperm	Boraginaceae	Actinocarya	Actinocarya tibetica
Angiosperm	Lauraceae	Actinodaphne	Actinodaphne acuminata
Angiosperm	Lauraceae	Actinodaphne	Actinodaphne chinensis
Angiosperm	Lauraceae	Actinodaphne	Actinodaphne cupularis
Angiosperm	Lauraceae	Actinodaphne	Actinodaphne forrestii
Angiosperm	Lauraceae	Actinodaphne	Actinodaphne glaucina
Angiosperm	Lauraceae	Actinodaphne	Actinodaphne henryi
Angiosperm	Lauraceae	Actinodaphne	Actinodaphne koshepangii
Angiosperm	Lauraceae	Actinodaphne	Actinodaphne kweichowensis
Angiosperm	Lauraceae	Actinodaphne	Actinodaphne lecomtei
Angiosperm	Lauraceae	Actinodaphne	Actinodaphne obovata
Angiosperm	Lauraceae	Actinodaphne	Actinodaphne obscurinervia
Angiosperm	Lauraceae	Actinodaphne	Actinodaphne omeiensis
Angiosperm	Lauraceae	Actinodaphne	Actinodaphne paotingensis
Angiosperm	Lauraceae	Actinodaphne	Actinodaphne pilosa
Angiosperm	Lauraceae	Actinodaphne	Actinodaphne reticulata
Angiosperm	Lauraceae	Actinodaphne	Actinodaphne trichocarpa
Angiosperm	Lauraceae	Actinodaphne	Actinodaphne tsaii
Angiosperm	Cyperaceae	Actinoschoenus	Actinoschoenus chinensis
Angiosperm	Cyperaceae	Actinoschoenus	Actinoschoenus yunnanensis
Angiosperm	Cyperaceae	Actinoscirpus	Actinoscirpus grossus
Angiosperm	Cucurbitaceae	Actinostemma	Actinostemma lobatum
Angiosperm	Cucurbitaceae	Actinostemma	Actinostemma tenerum
Angiosperm	Cucurbitaceae	Actinostemma	Actinostemma tenerum var. tenerum
Angiosperm	Cucurbitaceae	Actinostemma	Actinostemma tenerum var. yunnanensis
Angiosperm	Malvaceae	Adansonia	Adansonia digitata
Angiosperm	Fabaceae	Adenanthera	Adenanthera microsperma
Angiosperm	Fabaceae	Adenanthera	Adenanthera pavonina var. luteosemiralis
Angiosperm	Fabaceae	Adenanthera	Adenanthera pavonina var. microsperma
Angiosperm	Fabaceae	Adenanthera	Adenanthera pavonina var. pavonina
Angiosperm	Passifloraceae	Adenia	Adenia cardiophylla
Angiosperm	Passifloraceae	Adenia	Adenia heterophylla
Angiosperm	Passifloraceae	Adenia	Adenia penangiana
Angiosperm	Asteraceae	Adenocaulon	Adenocaulon himalaicum
Angiosperm	Campanulaceae	Adenophora	Adenophora amurica
Angiosperm	Campanulaceae	Adenophora	Adenophora brevidiscifera
Angiosperm	Campanulaceae	Adenophora	Adenophora capillaria subsp. paniculata
Angiosperm	Campanulaceae	Adenophora	Adenophora capillaris
Angiosperm	Campanulaceae	Adenophora	Adenophora capillaris subsp. capillaris
Angiosperm	Campanulaceae	Adenophora	Adenophora capillaris subsp. leptosepala
Angiosperm	Campanulaceae	Adenophora	Adenophora coelestis
Angiosperm	Campanulaceae	Adenophora	Adenophora contracta
Angiosperm	Campanulaceae	Adenophora	Adenophora cordifolia
Angiosperm	Campanulaceae	Adenophora	Adenophora delavayi
Angiosperm	Campanulaceae	Adenophora	Adenophora divaricata
Angiosperm	Campanulaceae	Adenophora	Adenophora elata
Angiosperm	Campanulaceae	Adenophora	Adenophora gmelinii
Angiosperm	Campanulaceae	Adenophora	Adenophora himalayana subsp. alpina
Angiosperm	Campanulaceae	Adenophora	Adenophora himalayana subsp. himalayana
Angiosperm	Campanulaceae	Adenophora	Adenophora hubeiensis
Angiosperm	Campanulaceae	Adenophora	Adenophora jasionifolia
Angiosperm	Campanulaceae	Adenophora	Adenophora khasiana
Angiosperm	Campanulaceae	Adenophora	Adenophora lamarkii
Angiosperm	Campanulaceae	Adenophora	Adenophora liliifolia
Angiosperm	Campanulaceae	Adenophora	Adenophora liliifolioides
Angiosperm	Campanulaceae	Adenophora	Adenophora lobophylla
Angiosperm	Campanulaceae	Adenophora	Adenophora longipedicellata
Angiosperm	Campanulaceae	Adenophora	Adenophora longisepala
Angiosperm	Campanulaceae	Adenophora	Adenophora micrantha
Angiosperm	Campanulaceae	Adenophora	Adenophora microsperma
Angiosperm	Campanulaceae	Adenophora	Adenophora morrisonensis subsp. morrisonensis
Angiosperm	Campanulaceae	Adenophora	Adenophora morrisonensis subsp. uehatae
Angiosperm	Campanulaceae	Adenophora	Adenophora palustris
Angiosperm	Campanulaceae	Adenophora	Adenophora pereskiifolia
Angiosperm	Campanulaceae	Adenophora	Adenophora petiolata
Angiosperm	Campanulaceae	Adenophora	Adenophora petiolata subsp. huadungensis
Angiosperm	Campanulaceae	Adenophora	Adenophora petiolata subsp. hunanensis
Angiosperm	Campanulaceae	Adenophora	Adenophora petiolata subsp. petiolata
Angiosperm	Campanulaceae	Adenophora	Adenophora pinifolia
Angiosperm	Campanulaceae	Adenophora	Adenophora polyantha
Angiosperm	Campanulaceae	Adenophora	Adenophora polyantha subsp. polyantha
Angiosperm	Campanulaceae	Adenophora	Adenophora polyantha subsp. scabricalyx
Angiosperm	Campanulaceae	Adenophora	Adenophora polymorpha
Angiosperm	Campanulaceae	Adenophora	Adenophora potaninii subsp. potaninii
Angiosperm	Campanulaceae	Adenophora	Adenophora potaninii subsp. wawreana
Angiosperm	Campanulaceae	Adenophora	Adenophora remotiflora
Angiosperm	Campanulaceae	Adenophora	Adenophora rupincola
Angiosperm	Campanulaceae	Adenophora	Adenophora sinensis
Angiosperm	Campanulaceae	Adenophora	Adenophora stenanthina subsp. stenanthina
Angiosperm	Campanulaceae	Adenophora	Adenophora stenanthina subsp. sylvatica
Angiosperm	Campanulaceae	Adenophora	Adenophora stenophylla
Angiosperm	Campanulaceae	Adenophora	Adenophora stricta subsp. aurita
Angiosperm	Campanulaceae	Adenophora	Adenophora stricta subsp. confusa
Angiosperm	Campanulaceae	Adenophora	Adenophora stricta subsp. Sessilifolia
Angiosperm	Campanulaceae	Adenophora	Adenophora stricta subsp. stricta
Angiosperm	Campanulaceae	Adenophora	Adenophora tetraphylla
Angiosperm	Campanulaceae	Adenophora	Adenophora trachelioides
Angiosperm	Campanulaceae	Adenophora	Adenophora trachelioides subsp. giangsuensis
Angiosperm	Campanulaceae	Adenophora	Adenophora trachelioides subsp. trachelioides
Angiosperm	Campanulaceae	Adenophora	Adenophora tricuspidata
Angiosperm	Campanulaceae	Adenophora	Adenophora triphylla
Angiosperm	Campanulaceae	Adenophora	Adenophora wilsonii
Angiosperm	Campanulaceae	Adenophora	Adenophora wulingshanica
Angiosperm	Asteraceae	Adenostemma	Adenostemma lavenia
Angiosperm	Asteraceae	Adenostemma	Adenostemma lavenia var. latifolium
Angiosperm	Asteraceae	Adenostemma	Adenostemma lavenia var. lavenia
Angiosperm	Asteraceae	Adenostemma	Adenostemma lavenia var. parviflorum
Angiosperm	Rubiaceae	Adina	Adina pilulifera
Angiosperm	Rubiaceae	Adina	Adina racemosa
Angiosperm	Rubiaceae	Adina	Adina rubella
Angiosperm	Pentaphylacaceae	Adinandra	Adinandra bockiana
Angiosperm	Pentaphylacaceae	Adinandra	Adinandra bockiana var. acutifolia
Angiosperm	Pentaphylacaceae	Adinandra	Adinandra bockiana var. bockiana
Angiosperm	Pentaphylacaceae	Adinandra	Adinandra elegans
Angiosperm	Pentaphylacaceae	Adinandra	Adinandra epunctata
Angiosperm	Pentaphylacaceae	Adinandra	Adinandra filipes
Angiosperm	Pentaphylacaceae	Adinandra	Adinandra formosana var. formosana
Angiosperm	Pentaphylacaceae	Adinandra	Adinandra formosana var. obtusissima
Angiosperm	Pentaphylacaceae	Adinandra	Adinandra formosana var. obtussisima
Angiosperm	Pentaphylacaceae	Adinandra	Adinandra glischroloma
Angiosperm	Pentaphylacaceae	Adinandra	Adinandra glischroloma var. glischroloma
Angiosperm	Pentaphylacaceae	Adinandra	Adinandra glischroloma var. jubata
Angiosperm	Pentaphylacaceae	Adinandra	Adinandra glischroloma var. macrosepala
Angiosperm	Pentaphylacaceae	Adinandra	Adinandra grandis
Angiosperm	Pentaphylacaceae	Adinandra	Adinandra hainanensis
Angiosperm	Pentaphylacaceae	Adinandra	Adinandra hirta var. hirta
Angiosperm	Pentaphylacaceae	Adinandra	Adinandra hirta var. macrobracteata
Angiosperm	Pentaphylacaceae	Adinandra	Adinandra howii
Angiosperm	Pentaphylacaceae	Adinandra	Adinandra integerrima
Angiosperm	Pentaphylacaceae	Adinandra	Adinandra lancipetala
Angiosperm	Pentaphylacaceae	Adinandra	Adinandra lasiostyla
Angiosperm	Pentaphylacaceae	Adinandra	Adinandra latifolia
Angiosperm	Pentaphylacaceae	Adinandra	Adinandra megaphylla
Angiosperm	Pentaphylacaceae	Adinandra	Adinandra millettii
Angiosperm	Pentaphylacaceae	Adinandra	Adinandra nigroglandulosa
Angiosperm	Pentaphylacaceae	Adinandra	Adinandra nitida
Angiosperm	Pentaphylacaceae	Adinandra	Adinandra pachychylla
Angiosperm	Pentaphylacaceae	Adinandra	Adinandra pingbianensis
Angiosperm	Papaveraceae	Adlumia	Adlumia asiatica
Angiosperm	Ranunculaceae	Adonis	Adonis aestivalis var. aestivalis
Angiosperm	Ranunculaceae	Adonis	Adonis aestivalis var. parviflora
Angiosperm	Ranunculaceae	Adonis	Adonis amurensis
Angiosperm	Ranunculaceae	Adonis	Adonis bobroviana
Angiosperm	Ranunculaceae	Adonis	Adonis chrysocyathus
Angiosperm	Ranunculaceae	Adonis	Adonis coerulea
Angiosperm	Ranunculaceae	Adonis	Adonis davidii
Angiosperm	Ranunculaceae	Adonis	Adonis ramosa
Angiosperm	Ranunculaceae	Adonis	Adonis sibirica
Angiosperm	Ranunculaceae	Adonis	Adonis sutchuenensis
Angiosperm	Ranunculaceae	Adonis	Adonis tianschanica
Angiosperm	Adoxaceae	Adoxa	Adoxa moschatellina
Angiosperm	Adoxaceae	Adoxa	Adoxa omeiensis
Angiosperm	Adoxaceae	Adoxa	Adoxa orientalis
Angiosperm	Primulaceae	Aegiceras	Aegiceras corniculatum
Angiosperm	Poaceae	Aegilops	Aegilops cylindrica
Angiosperm	Poaceae	Aegilops	Aegilops ovata
Angiosperm	Poaceae	Aegilops	Aegilops squarrosa
Angiosperm	Poaceae	Aegilops	Aegilops tauschii
Angiosperm	Poaceae	Aegilops	Aegilops triuncialis
Angiosperm	Rutaceae	Aegle	Aegle marmelos
Angiosperm	Apiaceae	Aegopodium	Aegopodium alpestre
Angiosperm	Apiaceae	Aegopodium	Aegopodium handelii
Angiosperm	Apiaceae	Aegopodium	Aegopodium henryi
Angiosperm	Apiaceae	Aegopodium	Aegopodium latifolium
Angiosperm	Apiaceae	Aegopodium	Aegopodium tadshikorum
Angiosperm	Poaceae	Aeluropus	Aeluropus littaralis var. sinensis
Angiosperm	Poaceae	Aeluropus	Aeluropus micrantherus
Angiosperm	Poaceae	Aeluropus	Aeluropus pilosus
Angiosperm	Poaceae	Aeluropus	Aeluropus pungens
Angiosperm	Poaceae	Aeluropus	Aeluropus sinensis
Angiosperm	Orchidaceae	Aerides	Aerides falcata
Angiosperm	Orchidaceae	Aerides	Aerides flabellata
Angiosperm	Orchidaceae	Aerides	Aerides flabellatum
Angiosperm	Orchidaceae	Aerides	Aerides odorata
Angiosperm	Orchidaceae	Aerides	Aerides rosea
Angiosperm	Amaranthaceae	Aerva	Aerva glabrata
Angiosperm	Amaranthaceae	Aerva	Aerva sanguinolenta var. minor
Angiosperm	Amaranthaceae	Aerva	Aerva sanguinolenta var. sanguinolenta
Angiosperm	Gesneriaceae	Aeschynanthus	Aeschynanthus acuminatissimus
Angiosperm	Gesneriaceae	Aeschynanthus	Aeschynanthus acuminatus
Angiosperm	Gesneriaceae	Aeschynanthus	Aeschynanthus andersonii
Angiosperm	Gesneriaceae	Aeschynanthus	Aeschynanthus angustioblongus
Angiosperm	Gesneriaceae	Aeschynanthus	Aeschynanthus angustissimus
Angiosperm	Gesneriaceae	Aeschynanthus	Aeschynanthus austroyunnanensis var. austroyunnanensis
Angiosperm	Gesneriaceae	Aeschynanthus	Aeschynanthus austroyunnanensis var. guangxiensis
Angiosperm	Gesneriaceae	Aeschynanthus	Aeschynanthus bracteatus var. bracteatus
Angiosperm	Gesneriaceae	Aeschynanthus	Aeschynanthus bracteatus var. orientalis
Angiosperm	Gesneriaceae	Aeschynanthus	Aeschynanthus buxifolius
Angiosperm	Gesneriaceae	Aeschynanthus	Aeschynanthus denticuliger
Angiosperm	Gesneriaceae	Aeschynanthus	Aeschynanthus dolichanthus
Angiosperm	Gesneriaceae	Aeschynanthus	Aeschynanthus gracilis
Angiosperm	Gesneriaceae	Aeschynanthus	Aeschynanthus hookeri
Angiosperm	Gesneriaceae	Aeschynanthus	Aeschynanthus humilis
Angiosperm	Gesneriaceae	Aeschynanthus	Aeschynanthus lancilimbus
Angiosperm	Gesneriaceae	Aeschynanthus	Aeschynanthus lasianthus
Angiosperm	Gesneriaceae	Aeschynanthus	Aeschynanthus lasiocalyx
Angiosperm	Gesneriaceae	Aeschynanthus	Aeschynanthus linearifolius
Angiosperm	Gesneriaceae	Aeschynanthus	Aeschynanthus lineatus
Angiosperm	Gesneriaceae	Aeschynanthus	Aeschynanthus longicaulis
Angiosperm	Gesneriaceae	Aeschynanthus	Aeschynanthus macranthus
Angiosperm	Gesneriaceae	Aeschynanthus	Aeschynanthus maculatus
Angiosperm	Gesneriaceae	Aeschynanthus	Aeschynanthus medogensis
Angiosperm	Gesneriaceae	Aeschynanthus	Aeschynanthus mengxingensis
Angiosperm	Gesneriaceae	Aeschynanthus	Aeschynanthus mimetes
Angiosperm	Gesneriaceae	Aeschynanthus	Aeschynanthus moningeriae
Angiosperm	Gesneriaceae	Aeschynanthus	Aeschynanthus pachytrichus
Angiosperm	Gesneriaceae	Aeschynanthus	Aeschynanthus planipetiolatus
Angiosperm	Gesneriaceae	Aeschynanthus	Aeschynanthus poilanei
Angiosperm	Gesneriaceae	Aeschynanthus	Aeschynanthus sinolongicalyx
Angiosperm	Gesneriaceae	Aeschynanthus	Aeschynanthus stenosepalus
Angiosperm	Gesneriaceae	Aeschynanthus	Aeschynanthus superbus
Angiosperm	Gesneriaceae	Aeschynanthus	Aeschynanthus tengchungensis
Angiosperm	Gesneriaceae	Aeschynanthus	Aeschynanthus tubulosus var. angustilobus
Angiosperm	Gesneriaceae	Aeschynanthus	Aeschynanthus tubulosus var. tubulosus
Angiosperm	Gesneriaceae	Aeschynanthus	Aeschynanthus wardii
Angiosperm	Fabaceae	Aeschynomene	Aeschynomene americana
Angiosperm	Fabaceae	Aeschynomene	Aeschynomene indica
Angiosperm	Sapindaceae	Aesculus	Aesculus assamica
Angiosperm	Sapindaceae	Aesculus	Aesculus carnea
Angiosperm	Sapindaceae	Aesculus	Aesculus chinensis
Angiosperm	Sapindaceae	Aesculus	Aesculus chinensis var. wilsonii
Angiosperm	Sapindaceae	Aesculus	Aesculus tsiangii
Angiosperm	Sapindaceae	Aesculus	Aesculus turbinata
Angiosperm	Sapindaceae	Aesculus	Aesculus wangii var. rupicola
Angiosperm	Sapindaceae	Aesculus	Aesculus wangii var. wangii
Angiosperm	Sapindaceae	Aesculus	Aesculus wilsonii
Angiosperm	Fabaceae	Afgekia	Afgekia filipes var. filipes
Angiosperm	Fabaceae	Afgekia	Afgekia filipes var. tomentosa
Angiosperm	Fabaceae	Aganope	Aganope dinghuensis
Angiosperm	Apocynaceae	Aganosma	Aganosma cymosa
Angiosperm	Apocynaceae	Aganosma	Aganosma marginata
Angiosperm	Apocynaceae	Aganosma	Aganosma schlechteriana
Angiosperm	Apocynaceae	Aganosma	Aganosma siamensis
Angiosperm	Ericaceae	Agapetes	Agapetes aborensis
Angiosperm	Ericaceae	Agapetes	Agapetes angulata
Angiosperm	Ericaceae	Agapetes	Agapetes anonyma
Angiosperm	Ericaceae	Agapetes	Agapetes brachypoda var. gracilis
Angiosperm	Ericaceae	Agapetes	Agapetes brandisiana
Angiosperm	Ericaceae	Agapetes	Agapetes burmanica
Angiosperm	Ericaceae	Agapetes	Agapetes buxifolia
Angiosperm	Ericaceae	Agapetes	Agapetes camelliifolia
Angiosperm	Ericaceae	Agapetes	Agapetes ciliata
Angiosperm	Ericaceae	Agapetes	Agapetes epacridea
Angiosperm	Ericaceae	Agapetes	Agapetes flava
Angiosperm	Ericaceae	Agapetes	Agapetes forrestii
Angiosperm	Ericaceae	Agapetes	Agapetes griffithii
Angiosperm	Ericaceae	Agapetes	Agapetes hyalocheilos
Angiosperm	Ericaceae	Agapetes	Agapetes incurvata
Angiosperm	Ericaceae	Agapetes	Agapetes inopinata
Angiosperm	Ericaceae	Agapetes	Agapetes interdicta
Angiosperm	Ericaceae	Agapetes	Agapetes lacei
Angiosperm	Ericaceae	Agapetes	Agapetes lacei var. glaberrima
Angiosperm	Ericaceae	Agapetes	Agapetes lacei var. lacei
Angiosperm	Ericaceae	Agapetes	Agapetes lacei var. tomentella
Angiosperm	Ericaceae	Agapetes	Agapetes leiocarpa
Angiosperm	Ericaceae	Agapetes	Agapetes leucocarpa
Angiosperm	Ericaceae	Agapetes	Agapetes linearifolia
Angiosperm	Ericaceae	Agapetes	Agapetes listeri
Angiosperm	Ericaceae	Agapetes	Agapetes lobbii
Angiosperm	Ericaceae	Agapetes	Agapetes macrophylla
Angiosperm	Ericaceae	Agapetes	Agapetes malipoensis
Angiosperm	Ericaceae	Agapetes	Agapetes mannii
Angiosperm	Ericaceae	Agapetes	Agapetes marginata
Angiosperm	Ericaceae	Agapetes	Agapetes medogensis
Angiosperm	Ericaceae	Agapetes	Agapetes megacarpa
Angiosperm	Ericaceae	Agapetes	Agapetes miranda
Angiosperm	Ericaceae	Agapetes	Agapetes mitrarioides
Angiosperm	Ericaceae	Agapetes	Agapetes neriifolia var. maxima
Angiosperm	Ericaceae	Agapetes	Agapetes neriifolia var. neriifolia
Angiosperm	Ericaceae	Agapetes	Agapetes oblonga
Angiosperm	Ericaceae	Agapetes	Agapetes obovata
Angiosperm	Ericaceae	Agapetes	Agapetes pensilis
Angiosperm	Ericaceae	Agapetes	Agapetes pilifera
Angiosperm	Ericaceae	Agapetes	Agapetes praeclara
Angiosperm	Ericaceae	Agapetes	Agapetes pseudogriffithii
Angiosperm	Ericaceae	Agapetes	Agapetes pubiflora
Angiosperm	Ericaceae	Agapetes	Agapetes pyrolifolia
Angiosperm	Ericaceae	Agapetes	Agapetes rubrobracteata
Angiosperm	Ericaceae	Agapetes	Agapetes serpens
Angiosperm	Ericaceae	Agapetes	Agapetes spissa
Angiosperm	Ericaceae	Agapetes	Agapetes xizangensis
Angiosperm	Lamiaceae	Agastache	Agastache rugosa
Gymnosperm	Araucariaceae	agathis	agathis alba
Gymnosperm	Araucariaceae	agathis	agathis loranthifolia
Angiosperm	Asparagaceae	Agave	Agave angustifolia
Angiosperm	Connaraceae	Agelaea	Agelaea trinervis
Angiosperm	Asteraceae	Ageratum	Ageratum conyzoides
Angiosperm	Meliaceae	Aglaia	Aglaia chittagonga
Angiosperm	Meliaceae	Aglaia	Aglaia edulis
Angiosperm	Meliaceae	Aglaia	Aglaia elaeagnoidea
Angiosperm	Meliaceae	Aglaia	Aglaia elliptifolia
Angiosperm	Meliaceae	Aglaia	Aglaia formosana
Angiosperm	Meliaceae	Aglaia	Aglaia lawii
Angiosperm	Meliaceae	Aglaia	Aglaia odorata
Angiosperm	Meliaceae	Aglaia	Aglaia perviridis
Angiosperm	Meliaceae	Aglaia	Aglaia rimosa
Angiosperm	Meliaceae	Aglaia	Aglaia spectabilis
Angiosperm	Meliaceae	Aglaia	Aglaia testicularis
Angiosperm	Meliaceae	Aglaia	Aglaia teysmanniana
Angiosperm	Araceae	Aglaonema	Aglaonema simplex
Angiosperm	Araceae	Aglaonema	Aglaonema tenuipes
Angiosperm	Rosaceae	Agrimonia	Agrimonia coreana
Angiosperm	Rosaceae	Agrimonia	Agrimonia eupatoria subsp. asiatica
Angiosperm	Rosaceae	Agrimonia	Agrimonia nipponica
Angiosperm	Rosaceae	Agrimonia	Agrimonia nipponica var. occidentalis
Angiosperm	Rosaceae	Agrimonia	Agrimonia pilosa
Angiosperm	Rosaceae	Agrimonia	Agrimonia pilosa var. nepalensis
Angiosperm	Rosaceae	Agrimonia	Agrimonia pilosa var. pilosa
Angiosperm	Rosaceae	Agrimonia	Agrimonia ulmoides
Angiosperm	Amaranthaceae	Agriophyllum	Agriophyllum lateriflorum
Angiosperm	Amaranthaceae	Agriophyllum	Agriophyllum minus
Angiosperm	Amaranthaceae	Agriophyllum	Agriophyllum squarrosum
Angiosperm	Poaceae	Agropyron	Agropyron cristatum var. cristatum
Angiosperm	Poaceae	Agropyron	Agropyron cristatum var. pectinatum
Angiosperm	Poaceae	Agropyron	Agropyron desertorum var. desertorum
Angiosperm	Poaceae	Agropyron	Agropyron desertorum var. pilosiusculum
Angiosperm	Poaceae	Agropyron	Agropyron formosanum
Angiosperm	Poaceae	Agropyron	Agropyron mayabeanum
Angiosperm	Poaceae	Agropyron	Agropyron mayebaranum
Angiosperm	Poaceae	Agropyron	Agropyron michnoi
Angiosperm	Poaceae	Agropyron	Agropyron mongolicum var. mongolicum
Angiosperm	Poaceae	Agropyron	Agropyron mongolicum var. villosum
Angiosperm	Poaceae	Agropyron	Agropyron sibiricum
Angiosperm	Caryophyllaceae	Agrostemma	Agrostemma githago
Angiosperm	Poaceae	Agrostis	Agrostis alba
Angiosperm	Poaceae	Agrostis	Agrostis arisan-montana
Angiosperm	Poaceae	Agrostis	Agrostis brachiata
Angiosperm	Poaceae	Agrostis	Agrostis canina
Angiosperm	Poaceae	Agrostis	Agrostis canina var. formosana
Angiosperm	Poaceae	Agrostis	Agrostis capillaris
Angiosperm	Poaceae	Agrostis	Agrostis clavata
Angiosperm	Poaceae	Agrostis	Agrostis clavata var. clavata
Angiosperm	Poaceae	Agrostis	Agrostis clavata var. szechuanica
Angiosperm	Poaceae	Agrostis	Agrostis divaricatissima
Angiosperm	Poaceae	Agrostis	Agrostis dshungarica
Angiosperm	Poaceae	Agrostis	Agrostis flaccida
Angiosperm	Poaceae	Agrostis	Agrostis fukuyamae
Angiosperm	Poaceae	Agrostis	Agrostis gigantea
Angiosperm	Poaceae	Agrostis	Agrostis hookeriana
Angiosperm	Poaceae	Agrostis	Agrostis hugoniana
Angiosperm	Poaceae	Agrostis	Agrostis infirma
Angiosperm	Poaceae	Agrostis	Agrostis infirma var. arisan-montana
Angiosperm	Poaceae	Agrostis	Agrostis infirma var. formosana
Angiosperm	Poaceae	Agrostis	Agrostis infirma var. fukuyamae
Angiosperm	Poaceae	Agrostis	Agrostis infirma var. infirma
Angiosperm	Poaceae	Agrostis	Agrostis kunmingensis
Angiosperm	Poaceae	Agrostis	Agrostis mackliniae
Angiosperm	Poaceae	Agrostis	Agrostis matsumurae
Angiosperm	Poaceae	Agrostis	Agrostis micrantha
Angiosperm	Poaceae	Agrostis	Agrostis morrisonicola
Angiosperm	Poaceae	Agrostis	Agrostis munroana
Angiosperm	Poaceae	Agrostis	Agrostis myriantha
Angiosperm	Poaceae	Agrostis	Agrostis nervosa
Angiosperm	Poaceae	Agrostis	Agrostis pilosula
Angiosperm	Poaceae	Agrostis	Agrostis rupestris
Angiosperm	Poaceae	Agrostis	Agrostis sinocontracta
Angiosperm	Poaceae	Agrostis	Agrostis sinorupestris
Angiosperm	Poaceae	Agrostis	Agrostis sozanensis
Angiosperm	Poaceae	Agrostis	Agrostis stolonifera
Angiosperm	Poaceae	Agrostis	Agrostis tenuis
Angiosperm	Poaceae	Agrostis	Agrostis turkestanica
Angiosperm	Poaceae	Agrostis	Agrostis vinealis
Angiosperm	Orchidaceae	Agrostophyllum	Agrostophyllum callosum
Angiosperm	Orchidaceae	Agrostophyllum	Agrostophyllum inocephalum
Angiosperm	Rubiaceae	Aidia	Aidia canthioides
Angiosperm	Rubiaceae	Aidia	Aidia cochinchinensis
Angiosperm	Rubiaceae	Aidia	Aidia oxyodonta
Angiosperm	Rubiaceae	Aidia	Aidia pycnantha
Angiosperm	Rubiaceae	Aidia	Aidia salicifolia
Angiosperm	Rubiaceae	Aidia	Aidia shweliensis
Angiosperm	Rubiaceae	Aidia	Aidia yunnanensis
Angiosperm	Simaroubaceae	Ailanthus	Ailanthus altissima
Angiosperm	Simaroubaceae	Ailanthus	Ailanthus altissima f. pendulifolia
Angiosperm	Simaroubaceae	Ailanthus	Ailanthus altissima var. altissima
Angiosperm	Simaroubaceae	Ailanthus	Ailanthus altissima var. erythrocarpa
Angiosperm	Simaroubaceae	Ailanthus	Ailanthus altissima var. leucoxyla
Angiosperm	Simaroubaceae	Ailanthus	Ailanthus altissima var. myriocephala
Angiosperm	Simaroubaceae	Ailanthus	Ailanthus altissima var. sutchuenensis
Angiosperm	Simaroubaceae	Ailanthus	Ailanthus altissima var. tanakae
Angiosperm	Simaroubaceae	Ailanthus	Ailanthus altissima var. tanakai
Angiosperm	Simaroubaceae	Ailanthus	Ailanthus fordii
Angiosperm	Simaroubaceae	Ailanthus	Ailanthus giraldii
Angiosperm	Simaroubaceae	Ailanthus	Ailanthus guangxiensis
Angiosperm	Simaroubaceae	Ailanthus	Ailanthus sutchuenensis
Angiosperm	Simaroubaceae	Ailanthus	Ailanthus triphysa
Angiosperm	Simaroubaceae	Ailanthus	Ailanthus vilmoriniana
Angiosperm	Asteraceae	Ainsliaea	Ainsliaea acerifolia
Angiosperm	Asteraceae	Ainsliaea	Ainsliaea angustata
Angiosperm	Asteraceae	Ainsliaea	Ainsliaea angustifolia
Angiosperm	Asteraceae	Ainsliaea	Ainsliaea aptera
Angiosperm	Asteraceae	Ainsliaea	Ainsliaea apteroides
Angiosperm	Asteraceae	Ainsliaea	Ainsliaea bonatii
Angiosperm	Asteraceae	Ainsliaea	Ainsliaea caesia
Angiosperm	Asteraceae	Ainsliaea	Ainsliaea cavaleriei
Angiosperm	Asteraceae	Ainsliaea	Ainsliaea chapaensis
Angiosperm	Asteraceae	Ainsliaea	Ainsliaea cleistogama
Angiosperm	Asteraceae	Ainsliaea	Ainsliaea crassifolia
Angiosperm	Asteraceae	Ainsliaea	Ainsliaea elegans var. elegans
Angiosperm	Asteraceae	Ainsliaea	Ainsliaea elegans var. strigosa
Angiosperm	Asteraceae	Ainsliaea	Ainsliaea foliosa
Angiosperm	Asteraceae	Ainsliaea	Ainsliaea fragrans
Angiosperm	Asteraceae	Ainsliaea	Ainsliaea fulvipes
Angiosperm	Asteraceae	Ainsliaea	Ainsliaea glabra var. glabra
Angiosperm	Asteraceae	Ainsliaea	Ainsliaea glabra var. sutchuenensis
Angiosperm	Asteraceae	Ainsliaea	Ainsliaea gracilis
Angiosperm	Asteraceae	Ainsliaea	Ainsliaea grossedentata
Angiosperm	Asteraceae	Ainsliaea	Ainsliaea henryi
Angiosperm	Asteraceae	Ainsliaea	Ainsliaea lancangensis
Angiosperm	Asteraceae	Ainsliaea	Ainsliaea lancifolia
Angiosperm	Asteraceae	Ainsliaea	Ainsliaea latifolia subsp. henryi
Angiosperm	Asteraceae	Ainsliaea	Ainsliaea latifolia var. latifolia
Angiosperm	Asteraceae	Ainsliaea	Ainsliaea latifolia var. platyphylla
Angiosperm	Asteraceae	Ainsliaea	Ainsliaea macrocephala
Angiosperm	Asteraceae	Ainsliaea	Ainsliaea macroclinidioides
Angiosperm	Asteraceae	Ainsliaea	Ainsliaea mairei
Angiosperm	Asteraceae	Ainsliaea	Ainsliaea mattfeldiana
Angiosperm	Asteraceae	Ainsliaea	Ainsliaea mollis
Angiosperm	Asteraceae	Ainsliaea	Ainsliaea nervosa
Angiosperm	Asteraceae	Ainsliaea	Ainsliaea pertyoides var. albotomentosa
Angiosperm	Asteraceae	Ainsliaea	Ainsliaea pertyoides var. pertyoides
Angiosperm	Asteraceae	Ainsliaea	Ainsliaea pingbianensis
Angiosperm	Asteraceae	Ainsliaea	Ainsliaea plantaginifolia
Angiosperm	Asteraceae	Ainsliaea	Ainsliaea ramosa
Angiosperm	Asteraceae	Ainsliaea	Ainsliaea reflexa
Angiosperm	Asteraceae	Ainsliaea	Ainsliaea rubrifolia
Angiosperm	Asteraceae	Ainsliaea	Ainsliaea rubrinervis
Angiosperm	Asteraceae	Ainsliaea	Ainsliaea secundiflora
Angiosperm	Asteraceae	Ainsliaea	Ainsliaea smithii
Angiosperm	Asteraceae	Ainsliaea	Ainsliaea spicata
Angiosperm	Asteraceae	ainsliaea	ainsliaea sutchuenensis
Angiosperm	Asteraceae	Ainsliaea	Ainsliaea tenuicaulis
Angiosperm	Asteraceae	Ainsliaea	Ainsliaea trinervis
Angiosperm	Asteraceae	Ainsliaea	Ainsliaea walkeri
Angiosperm	Asteraceae	Ainsliaea	Ainsliaea yunnanensis
Angiosperm	Asteraceae	Ajania	Ajania achilleoides
Angiosperm	Asteraceae	Ajania	Ajania achilloides
Angiosperm	Asteraceae	Ajania	Ajania adenantha
Angiosperm	Asteraceae	Ajania	Ajania alabasica
Angiosperm	Asteraceae	Ajania	Ajania brachyantha
Angiosperm	Asteraceae	Ajania	Ajania breviloba
Angiosperm	Asteraceae	Ajania	Ajania elegantula
Angiosperm	Asteraceae	Ajania	Ajania fastigiata
Angiosperm	Asteraceae	Ajania	Ajania fruticulosa
Angiosperm	Asteraceae	Ajania	Ajania hypoleuca
Angiosperm	Asteraceae	Ajania	Ajania junnanica
Angiosperm	Asteraceae	Ajania	Ajania khartensis
Angiosperm	Asteraceae	Ajania	Ajania myriantha
Angiosperm	Asteraceae	Ajania	Ajania nematoloba
Angiosperm	Asteraceae	Ajania	Ajania nitida
Angiosperm	Asteraceae	Ajania	Ajania nubigena
Angiosperm	Asteraceae	Ajania	Ajania pallasiana
Angiosperm	Asteraceae	Ajania	Ajania parviflora
Angiosperm	Asteraceae	Ajania	Ajania potaninii
Angiosperm	Asteraceae	Ajania	Ajania przewalskii
Angiosperm	Asteraceae	Ajania	Ajania purpurea
Angiosperm	Asteraceae	Ajania	Ajania quercifolia
Angiosperm	Asteraceae	Ajania	Ajania ramosa
Angiosperm	Asteraceae	Ajania	Ajania remotipinna
Angiosperm	Asteraceae	Ajania	Ajania salicifolia
Angiosperm	Asteraceae	Ajania	Ajania scharnhorstii
Angiosperm	Asteraceae	Ajania	Ajania tenuifolia
Angiosperm	Asteraceae	Ajania	Ajania tibetica
Angiosperm	Asteraceae	Ajania	Ajania trilobata
Angiosperm	Asteraceae	Ajania	Ajania tripinnatisecta
Angiosperm	Asteraceae	Ajania	Ajania variifolia
Angiosperm	Lamiaceae	Ajuga	Ajuga bracteosa
Angiosperm	Lamiaceae	Ajuga	Ajuga campylantha
Angiosperm	Lamiaceae	Ajuga	Ajuga campylanthoides var. campylanthoides
Angiosperm	Lamiaceae	Ajuga	Ajuga campylanthoides var. subacaulis
Angiosperm	Lamiaceae	Ajuga	Ajuga ciliata
Angiosperm	Lamiaceae	Ajuga	Ajuga ciliata var. chanetii
Angiosperm	Lamiaceae	Ajuga	Ajuga ciliata var. ciliata
Angiosperm	Lamiaceae	Ajuga	Ajuga ciliata var. glabrescens
Angiosperm	Lamiaceae	Ajuga	Ajuga ciliata var. hirta
Angiosperm	Lamiaceae	Ajuga	Ajuga ciliata var. ovatisepala
Angiosperm	Lamiaceae	Ajuga	Ajuga decumbens
Angiosperm	Lamiaceae	Ajuga	Ajuga decumbens var. decumbens
Angiosperm	Lamiaceae	Ajuga	Ajuga decumbens var. oblancifolia
Angiosperm	Lamiaceae	Ajuga	Ajuga dictyocarpa
Angiosperm	Lamiaceae	Ajuga	Ajuga forrestii
Angiosperm	Lamiaceae	Ajuga	Ajuga genevensis
Angiosperm	Lamiaceae	Ajuga	Ajuga linearfolia
Angiosperm	Lamiaceae	Ajuga	Ajuga linearifolia
Angiosperm	Lamiaceae	Ajuga	Ajuga lobata
Angiosperm	Lamiaceae	Ajuga	Ajuga lupulina
Angiosperm	Lamiaceae	Ajuga	Ajuga lupulina var. lupulina
Angiosperm	Lamiaceae	Ajuga	Ajuga lupulina var. major
Angiosperm	Lamiaceae	Ajuga	Ajuga macrosperma
Angiosperm	Lamiaceae	Ajuga	Ajuga multiflora var. brevispicata
Angiosperm	Lamiaceae	Ajuga	Ajuga multiflora var. multiflora
Angiosperm	Lamiaceae	Ajuga	Ajuga multiflora var. serotina
Angiosperm	Lamiaceae	Ajuga	Ajuga nipponensis
Angiosperm	Lamiaceae	Ajuga	Ajuga nubigena
Angiosperm	Lamiaceae	Ajuga	Ajuga ovalifolia var. calantha
Angiosperm	Lamiaceae	Ajuga	Ajuga ovalifolia var. ovalifolia
Angiosperm	Lamiaceae	Ajuga	Ajuga pantantha
Angiosperm	Lamiaceae	Ajuga	Ajuga pygmaea
Angiosperm	Lamiaceae	Ajuga	Ajuga sciaphila
Angiosperm	Lamiaceae	Ajuga	Ajuga taiwanensis
Angiosperm	Lardizabalaceae	Akebia	Akebia longeracemosa
Angiosperm	Lardizabalaceae	Akebia	Akebia quinata
Angiosperm	Lardizabalaceae	Akebia	Akebia quinata var. polyphylla
Angiosperm	Lardizabalaceae	Akebia	Akebia trifoliata
Angiosperm	Lardizabalaceae	Akebia	Akebia trifoliata subsp. australis
Angiosperm	Lardizabalaceae	Akebia	Akebia trifoliata subsp. longisepala
Angiosperm	Lardizabalaceae	Akebia	Akebia trifoliata subsp. trifoliata
Angiosperm	Lardizabalaceae	Akebia	Akebia trifoliata var. australis
Angiosperm	Cornaceae	Alangium	Alangium alpinum
Angiosperm	Cornaceae	Alangium	Alangium barbatum
Angiosperm	Cornaceae	Alangium	Alangium chinense
Angiosperm	Cornaceae	Alangium	Alangium chinense subsp. chinense
Angiosperm	Cornaceae	Alangium	Alangium chinense subsp. pauciflorum
Angiosperm	Cornaceae	Alangium	Alangium chinense subsp. strigosum
Angiosperm	Cornaceae	Alangium	Alangium chinense subsp. triangulare
Angiosperm	Cornaceae	Alangium	Alangium faberi var. dolichocarpum
Angiosperm	Cornaceae	Alangium	Alangium faberi var. faberi
Angiosperm	Cornaceae	Alangium	Alangium faberi var. heterophyllum
Angiosperm	Cornaceae	Alangium	Alangium faberi var. perforatum
Angiosperm	Cornaceae	Alangium	Alangium faberi var. platyphyllum
Angiosperm	Cornaceae	Alangium	Alangium kurzii
Angiosperm	Cornaceae	Alangium	Alangium kurzii var. handelii
Angiosperm	Cornaceae	Alangium	Alangium kurzii var. kurzii
Angiosperm	Cornaceae	Alangium	Alangium kurzii var. laxifolium
Angiosperm	Cornaceae	Alangium	Alangium kurzii var. pachyphyllum
Angiosperm	Cornaceae	Alangium	Alangium kwangsiense
Angiosperm	Cornaceae	Alangium	Alangium platanifolium
Angiosperm	Cornaceae	Alangium	Alangium platanifolium var. platanifolium
Angiosperm	Cornaceae	Alangium	Alangium platanifolium var. trilobum
Angiosperm	Cornaceae	Alangium	Alangium premnifolium
Angiosperm	Cornaceae	Alangium	Alangium salviifolium subsp. decapetalum
Angiosperm	Cornaceae	Alangium	Alangium salviifolium subsp. salviifolium
Angiosperm	Cornaceae	Alangium	Alangium yunnanense
Angiosperm	Menispermaceae	Albertisia	Albertisia laurifolia
Angiosperm	Fabaceae	Albizia	Albizia attopeuensis
Angiosperm	Fabaceae	Albizia	Albizia bracteata
Angiosperm	Fabaceae	Albizia	Albizia chinensis
Angiosperm	Fabaceae	Albizia	Albizia corniculata
Angiosperm	Fabaceae	Albizia	Albizia crassiramea
Angiosperm	Fabaceae	Albizia	Albizia garrettii
Angiosperm	Fabaceae	Albizia	Albizia julibrissin
Angiosperm	Fabaceae	Albizia	Albizia kalkora
Angiosperm	Fabaceae	Albizia	Albizia lucidior
Angiosperm	Fabaceae	Albizia	Albizia mollis
Angiosperm	Fabaceae	Albizia	Albizia odoratissima
Angiosperm	Fabaceae	Albizia	Albizia procera
Angiosperm	Fabaceae	Albizia	Albizia retusa
Angiosperm	Fabaceae	Albizia	Albizia sherriffii
Angiosperm	Malvaceae	Alcea	Alcea nudiflora
Angiosperm	Malvaceae	Alcea	Alcea rosea
Angiosperm	Rosaceae	Alchemilla	Alchemilla glabra
Angiosperm	Rosaceae	Alchemilla	Alchemilla gracilis
Angiosperm	Rosaceae	Alchemilla	Alchemilla japonica
Angiosperm	Euphorbiaceae	Alchornea	Alchornea davidii
Angiosperm	Euphorbiaceae	Alchornea	Alchornea glabra
Angiosperm	Euphorbiaceae	Alchornea	Alchornea hunanensis
Angiosperm	Euphorbiaceae	Alchornea	Alchornea kelungensis
Angiosperm	Euphorbiaceae	Alchornea	Alchornea rugosa var. pubescens
Angiosperm	Euphorbiaceae	Alchornea	Alchornea rugosa var. rugosa
Angiosperm	Euphorbiaceae	Alchornea	Alchornea tiliifolia
Angiosperm	Euphorbiaceae	Alchornea	Alchornea trewioides
Angiosperm	Euphorbiaceae	Alchornea	Alchornea trewioides var. formosae
Angiosperm	Euphorbiaceae	Alchornea	Alchornea trewioides var. sinica
Angiosperm	Euphorbiaceae	Alchornea	Alchornea trewioides var. trewioides
Angiosperm	Euphorbiaceae	Alchornea	Alchornea ulmifolia
Angiosperm	Droseraceae	Aldrovanda	Aldrovanda vesiculosa
Angiosperm	Orobanchaceae	Alectra	Alectra arvensis
Angiosperm	Orobanchaceae	Alectra	Alectra avensis
Angiosperm	Nartheciaceae	Aletris	Aletris alpestris
Angiosperm	Nartheciaceae	Aletris	Aletris capitata
Angiosperm	Nartheciaceae	Aletris	Aletris cinerascens
Angiosperm	Nartheciaceae	Aletris	Aletris foliata
Angiosperm	Nartheciaceae	Aletris	Aletris formosana
Angiosperm	Nartheciaceae	Aletris	Aletris glabra
Angiosperm	Nartheciaceae	Aletris	Aletris glandulifera
Angiosperm	Nartheciaceae	Aletris	Aletris gracilis
Angiosperm	Nartheciaceae	Aletris	Aletris laxiflora
Angiosperm	Nartheciaceae	Aletris	Aletris megalantha
Angiosperm	Nartheciaceae	Aletris	Aletris nana
Angiosperm	Nartheciaceae	Aletris	Aletris pauciflora var. khasiana
Angiosperm	Nartheciaceae	Aletris	Aletris pauciflora var. pauciflora
Angiosperm	Nartheciaceae	Aletris	Aletris pedicellata
Angiosperm	Nartheciaceae	Aletris	Aletris scopulorum
Angiosperm	Nartheciaceae	Aletris	Aletris spicata
Angiosperm	Nartheciaceae	Aletris	Aletris stenoloba
Angiosperm	Euphorbiaceae	Aleurites	Aleurites cordata
Angiosperm	Euphorbiaceae	Aleurites	Aleurites fordii
Angiosperm	Euphorbiaceae	Aleurites	Aleurites moluccana
Angiosperm	Euphorbiaceae	Aleurites	Aleurites moluccanus
Angiosperm	Euphorbiaceae	Aleurites	Aleurites montana
Angiosperm	Euphorbiaceae	Aleurites	Aleurites trisperma
Angiosperm	Asteraceae	Alfredia	Alfredia acantholepis
Angiosperm	Asteraceae	Alfredia	Alfredia aspera
Angiosperm	Asteraceae	Alfredia	Alfredia cernua
Angiosperm	Asteraceae	Alfredia	Alfredia fetsowii
Angiosperm	Asteraceae	Alfredia	Alfredia nivea
Angiosperm	Fabaceae	Alhagi	Alhagi camelorum
Angiosperm	Alismataceae	Alisma	Alisma canaliculatum
Angiosperm	Alismataceae	Alisma	Alisma gramineum
Angiosperm	Alismataceae	Alisma	Alisma lanceolatum
Angiosperm	Alismataceae	Alisma	Alisma nanum
Angiosperm	Alismataceae	Alisma	Alisma orientale
Angiosperm	Alismataceae	Alisma	Alisma plantago-aqualica
Angiosperm	Alismataceae	Alisma	Alisma plantago-aquatica
Angiosperm	Apocynaceae	Allamanda	Allamanda cathartica var. hendersonii
Angiosperm	Apocynaceae	Allamanda	Allamanda cathartica var. williamsii
Angiosperm	Apocynaceae	Allamanda	Allamanda neriifolia
Angiosperm	Apocynaceae	Allamanda	Allamanda schottii
Angiosperm	Amaryllidaceae	Allium	Allium aciphyllum
Angiosperm	Amaryllidaceae	Allium	Allium altaicum
Angiosperm	Amaryllidaceae	Allium	Allium anisopodium
Angiosperm	Amaryllidaceae	Allium	Allium anisopodium var. anisopodium
Angiosperm	Amaryllidaceae	Allium	Allium anisopodium var. zimmermannianum
Angiosperm	Amaryllidaceae	Allium	Allium ascalonicum
Angiosperm	Amaryllidaceae	Allium	Allium atrosanguineum var. atrosanguineum
Angiosperm	Amaryllidaceae	Allium	Allium atrosanguineum var. fedschenkoanum
Angiosperm	Amaryllidaceae	Allium	Allium atrosanguineum var. tibeticum
Angiosperm	Amaryllidaceae	Allium	Allium bakeri var. morrisonense
Angiosperm	Amaryllidaceae	Allium	Allium beesianum
Angiosperm	Amaryllidaceae	Allium	Allium bidentatum
Angiosperm	Amaryllidaceae	Allium	Allium blandum
Angiosperm	Amaryllidaceae	Allium	Allium brevidentatum
Angiosperm	Amaryllidaceae	Allium	Allium caeruleum
Angiosperm	Amaryllidaceae	Allium	Allium caesium
Angiosperm	Amaryllidaceae	Allium	Allium caespitosum
Angiosperm	Amaryllidaceae	Allium	Allium carolinianum
Angiosperm	Amaryllidaceae	Allium	Allium cepa var. aggregatum
Angiosperm	Amaryllidaceae	Allium	Allium cepa var. cepa
Angiosperm	Amaryllidaceae	Allium	Allium cepa var. proliferum
Angiosperm	Amaryllidaceae	Allium	Allium changduense
Angiosperm	Amaryllidaceae	Allium	Allium chienchuanense
Angiosperm	Amaryllidaceae	Allium	Allium chinense
Angiosperm	Amaryllidaceae	Allium	Allium chiwui
Angiosperm	Amaryllidaceae	Allium	Allium chrysanthum
Angiosperm	Amaryllidaceae	Allium	Allium chrysocephalum
Angiosperm	Amaryllidaceae	Allium	Allium condensatum
Angiosperm	Amaryllidaceae	Allium	Allium cyaneum
Angiosperm	Amaryllidaceae	Allium	Allium cyathophorum var. cyathophorum
Angiosperm	Amaryllidaceae	Allium	Allium cyathophorum var. farreri
Angiosperm	Amaryllidaceae	Allium	Allium delicatulum
Angiosperm	Amaryllidaceae	Allium	Allium dentigerum
Angiosperm	Amaryllidaceae	Allium	Allium eduardii
Angiosperm	Amaryllidaceae	Allium	Allium elegantulum
Angiosperm	Amaryllidaceae	Allium	Allium eusperma
Angiosperm	Amaryllidaceae	Allium	Allium fasciculatum
Angiosperm	Amaryllidaceae	Allium	Allium fistulosum
Angiosperm	Amaryllidaceae	Allium	Allium flavidum
Angiosperm	Amaryllidaceae	Allium	Allium forrestii
Angiosperm	Amaryllidaceae	Allium	Allium funckiaefolium
Angiosperm	Amaryllidaceae	Allium	Allium funckiifolium
Angiosperm	Amaryllidaceae	Allium	Allium galanthum
Angiosperm	Amaryllidaceae	Allium	Allium glomeratum
Angiosperm	Amaryllidaceae	Allium	Allium henryi
Angiosperm	Amaryllidaceae	Allium	Allium herderianum
Angiosperm	Amaryllidaceae	Allium	Allium heteronema
Angiosperm	Amaryllidaceae	Allium	Allium hookeri var. hookeri
Angiosperm	Amaryllidaceae	Allium	Allium hookeri var. muliense
Angiosperm	Amaryllidaceae	Allium	Allium hymenorhizum
Angiosperm	Amaryllidaceae	Allium	Allium kingdonii
Angiosperm	Amaryllidaceae	Allium	Allium ledebourianum
Angiosperm	Amaryllidaceae	Allium	Allium leucocephalum
Angiosperm	Amaryllidaceae	Allium	Allium lineare
Angiosperm	Amaryllidaceae	Allium	Allium listera
Angiosperm	Amaryllidaceae	Allium	Allium longistylum
Angiosperm	Amaryllidaceae	Allium	Allium maackii
Angiosperm	Amaryllidaceae	Allium	Allium macranthum
Angiosperm	Amaryllidaceae	Allium	Allium macrostemon
Angiosperm	Amaryllidaceae	Allium	Allium macrostemon var. macrostemon
Angiosperm	Amaryllidaceae	Allium	Allium macrostemon var. uralense
Angiosperm	Amaryllidaceae	Allium	Allium mairei
Angiosperm	Amaryllidaceae	Allium	Allium maowenense
Angiosperm	Amaryllidaceae	Allium	Allium maximowiczii
Angiosperm	Amaryllidaceae	Allium	Allium monanthum
Angiosperm	Amaryllidaceae	Allium	Allium mongolicum
Angiosperm	Amaryllidaceae	Allium	Allium nanodes
Angiosperm	Amaryllidaceae	Allium	Allium neriniflorum
Angiosperm	Amaryllidaceae	Allium	Allium obliquum
Angiosperm	Amaryllidaceae	Allium	Allium oreoprasum
Angiosperm	Amaryllidaceae	Allium	Allium ovalifolium
Angiosperm	Amaryllidaceae	Allium	Allium ovalifolium var. cordifolium
Angiosperm	Amaryllidaceae	Allium	Allium ovalifolium var. leuconeurum
Angiosperm	Amaryllidaceae	Allium	Allium ovalifolium var. ovalifolium
Angiosperm	Amaryllidaceae	Allium	Allium paepalanthoides
Angiosperm	Amaryllidaceae	Allium	Allium pallasii
Angiosperm	Amaryllidaceae	Allium	Allium petraeum
Angiosperm	Amaryllidaceae	Allium	Allium phariense
Angiosperm	Amaryllidaceae	Allium	Allium platyspathum
Angiosperm	Amaryllidaceae	Allium	Allium plurifoliatum
Angiosperm	Amaryllidaceae	Allium	Allium plurifoliatum var. plurifoliatum
Angiosperm	Amaryllidaceae	Allium	Allium plurifoliatum var. stenodon
Angiosperm	Amaryllidaceae	Allium	Allium plurifoliatum var. zhegushanense
Angiosperm	Amaryllidaceae	Allium	Allium polyrhizum
Angiosperm	Amaryllidaceae	Allium	Allium prattii
Angiosperm	Amaryllidaceae	Allium	Allium prostratum
Angiosperm	Amaryllidaceae	Allium	Allium przewalskianum
Angiosperm	Amaryllidaceae	Allium	Allium ramosum
Angiosperm	Amaryllidaceae	Allium	Allium roborowskianum
Angiosperm	Amaryllidaceae	Allium	Allium rubens
Angiosperm	Amaryllidaceae	Allium	Allium rude
Angiosperm	Amaryllidaceae	Allium	Allium sacculiferum
Angiosperm	Amaryllidaceae	Allium	Allium sativum
Angiosperm	Amaryllidaceae	Allium	Allium saxatile
Angiosperm	Amaryllidaceae	Allium	Allium schoenoprasoides
Angiosperm	Amaryllidaceae	Allium	Allium schoenoprasum var. scaberrimum
Angiosperm	Amaryllidaceae	Allium	Allium schoenoprasum var. schoenoprasum
Angiosperm	Amaryllidaceae	Allium	Allium schrenkii
Angiosperm	Amaryllidaceae	Allium	Allium semenowii
Angiosperm	Amaryllidaceae	Allium	Allium senescens
Angiosperm	Amaryllidaceae	Allium	Allium setifolium
Angiosperm	Amaryllidaceae	Allium	Allium sikkimense
Angiosperm	Amaryllidaceae	Allium	Allium siphonanthum
Angiosperm	Amaryllidaceae	Allium	Allium songpanicum
Angiosperm	Amaryllidaceae	Allium	Allium spirale
Angiosperm	Amaryllidaceae	Allium	Allium splendens
Angiosperm	Amaryllidaceae	Allium	Allium spurium
Angiosperm	Amaryllidaceae	Allium	Allium stenodon
Angiosperm	Amaryllidaceae	Allium	Allium strictum
Angiosperm	Amaryllidaceae	Allium	Allium subangulatum
Angiosperm	Amaryllidaceae	Allium	Allium subtilissimum
Angiosperm	Amaryllidaceae	Allium	Allium taishanense
Angiosperm	Amaryllidaceae	Allium	Allium tanguticum
Angiosperm	Amaryllidaceae	Allium	Allium tenuissimum
Angiosperm	Amaryllidaceae	Allium	Allium teretifolium
Angiosperm	Amaryllidaceae	Allium	Allium thunbergii
Angiosperm	Amaryllidaceae	Allium	Allium tianschanicum
Angiosperm	Amaryllidaceae	Allium	Allium trifurcatum
Angiosperm	Amaryllidaceae	Allium	Allium tuberosum
Angiosperm	Amaryllidaceae	Allium	Allium tubiflorum
Angiosperm	Amaryllidaceae	Allium	Allium victorialis
Angiosperm	Amaryllidaceae	Allium	Allium victorialis var. listera
Angiosperm	Amaryllidaceae	Allium	Allium wallichii var. platyphyllum
Angiosperm	Amaryllidaceae	Allium	Allium wallichii var. wallichii
Angiosperm	Amaryllidaceae	Allium	Allium xichuanense
Angiosperm	Amaryllidaceae	Allium	Allium yanchiense
Angiosperm	Amaryllidaceae	Allium	Allium yongdengense
Angiosperm	Amaryllidaceae	Allium	Allium yuanum
Angiosperm	Gesneriaceae	Allocheilos	Allocheilos cortusiflorus
Angiosperm	Gesneriaceae	Allocheilos	Allocheilos guangxiensis
Angiosperm	Sapindaceae	Allophylus	Allophylus caudatus
Angiosperm	Sapindaceae	Allophylus	Allophylus chartaceus
Angiosperm	Sapindaceae	Allophylus	Allophylus cobbe
Angiosperm	Sapindaceae	Allophylus	Allophylus dimorphus
Angiosperm	Sapindaceae	Allophylus	Allophylus hirsutus
Angiosperm	Sapindaceae	Allophylus	Allophylus longipes
Angiosperm	Sapindaceae	Allophylus	Allophylus petelotii
Angiosperm	Sapindaceae	Allophylus	Allophylus repandifolius
Angiosperm	Sapindaceae	Allophylus	Allophylus rheedii
Angiosperm	Sapindaceae	Allophylus	Allophylus timorensis
Angiosperm	Sapindaceae	Allophylus	Allophylus trichophyllus
Angiosperm	Sapindaceae	Allophylus	Allophylus viridis
Angiosperm	Gesneriaceae	Allostigma	Allostigma guangxiense
Angiosperm	Poaceae	Alloteropsis	Alloteropsis cimicina
Angiosperm	Poaceae	Alloteropsis	Alloteropsis semialata subsp. eckloniana
Angiosperm	Poaceae	Alloteropsis	Alloteropsis semialata subsp. semialata
Angiosperm	Styracaceae	Alniphyllum	Alniphyllum eberhardtii
Angiosperm	Styracaceae	Alniphyllum	Alniphyllum fortunei var. fortunei
Angiosperm	Styracaceae	Alniphyllum	Alniphyllum fortunei var. microcarpum
Angiosperm	Styracaceae	Alniphyllum	Alniphyllum pterospermum
Angiosperm	Betulaceae	Alnus	Alnus cremastogyne
Angiosperm	Betulaceae	Alnus	Alnus ferdinandi-coburgii
Angiosperm	Betulaceae	Alnus	Alnus formosana
Angiosperm	Betulaceae	Alnus	Alnus hirsuta
Angiosperm	Betulaceae	Alnus	Alnus japonica
Angiosperm	Betulaceae	Alnus	Alnus lanata
Angiosperm	Betulaceae	Alnus	Alnus mandshurica
Angiosperm	Betulaceae	Alnus	Alnus nepalensis
Angiosperm	Betulaceae	Alnus	Alnus trabeculosa
Angiosperm	Araceae	Alocasia	Alocasia cucullata
Angiosperm	Araceae	Alocasia	Alocasia hainanica
Angiosperm	Araceae	Alocasia	Alocasia longiloba
Angiosperm	Araceae	Alocasia	Alocasia macrorrhizos
Angiosperm	Araceae	Alocasia	Alocasia odora
Angiosperm	Xanthorrhoeaceae	Aloe	Aloe saponaria
Angiosperm	Xanthorrhoeaceae	Aloe	Aloe vera
Angiosperm	Poaceae	Alopecurus	Alopecurus aequalis
Angiosperm	Poaceae	Alopecurus	Alopecurus aequalis var. aequalis
Angiosperm	Poaceae	Alopecurus	Alopecurus aequalis var. amurensis
Angiosperm	Poaceae	Alopecurus	Alopecurus arundinaceus
Angiosperm	Poaceae	Alopecurus	Alopecurus brachystachyus
Angiosperm	Poaceae	Alopecurus	Alopecurus himalaicus
Angiosperm	Poaceae	Alopecurus	Alopecurus japonicus
Angiosperm	Poaceae	Alopecurus	Alopecurus longiaristatus
Angiosperm	Poaceae	Alopecurus	Alopecurus myosuroides
Angiosperm	Poaceae	Alopecurus	Alopecurus pratensis
Angiosperm	Rhamnaceae	Alphitonia	Alphitonia incana
Angiosperm	Annonaceae	Alphonsea	Alphonsea boniana
Angiosperm	Annonaceae	Alphonsea	Alphonsea hainanensis
Angiosperm	Annonaceae	Alphonsea	Alphonsea mollis
Angiosperm	Annonaceae	Alphonsea	Alphonsea monogyna
Angiosperm	Annonaceae	Alphonsea	Alphonsea squamosa
Angiosperm	Annonaceae	Alphonsea	Alphonsea tsangyuanensis
Angiosperm	Zingiberaceae	Alpinia	Alpinia bambusifolia
Angiosperm	Zingiberaceae	Alpinia	Alpinia blepharocalyx var. blepharocalyx
Angiosperm	Zingiberaceae	Alpinia	Alpinia blepharocalyx var. glabrior
Angiosperm	Zingiberaceae	Alpinia	Alpinia brevis
Angiosperm	Zingiberaceae	Alpinia	Alpinia calcarata
Angiosperm	Zingiberaceae	Alpinia	Alpinia chinensis
Angiosperm	Zingiberaceae	Alpinia	Alpinia conchigera
Angiosperm	Zingiberaceae	Alpinia	Alpinia conghuaensis
Angiosperm	Zingiberaceae	Alpinia	Alpinia coriacea
Angiosperm	Zingiberaceae	Alpinia	Alpinia coriandriodora
Angiosperm	Zingiberaceae	Alpinia	Alpinia emaculata
Angiosperm	Zingiberaceae	Alpinia	Alpinia flabellata
Angiosperm	Zingiberaceae	Alpinia	Alpinia formosana
Angiosperm	Zingiberaceae	Alpinia	Alpinia galanga var. galanga
Angiosperm	Zingiberaceae	Alpinia	Alpinia galanga var. pyramidata
Angiosperm	Zingiberaceae	Alpinia	Alpinia globosa
Angiosperm	Zingiberaceae	Alpinia	Alpinia graminifolia
Angiosperm	Zingiberaceae	Alpinia	Alpinia guinanensis
Angiosperm	Zingiberaceae	Alpinia	Alpinia hainanensis
Angiosperm	Zingiberaceae	Alpinia	Alpinia intermedia
Angiosperm	Zingiberaceae	Alpinia	Alpinia japonica
Angiosperm	Zingiberaceae	Alpinia	Alpinia jingxiensis
Angiosperm	Zingiberaceae	Alpinia	Alpinia katsumadai
Angiosperm	Zingiberaceae	Alpinia	Alpinia kawakamii
Angiosperm	Zingiberaceae	Alpinia	Alpinia kusshakuensis
Angiosperm	Zingiberaceae	Alpinia	Alpinia kwangsiensis
Angiosperm	Zingiberaceae	Alpinia	Alpinia maclurei var. guangdongensis
Angiosperm	Zingiberaceae	Alpinia	Alpinia maclurei var. maclurei
Angiosperm	Zingiberaceae	Alpinia	Alpinia malaccensis
Angiosperm	Zingiberaceae	Alpinia	Alpinia mesanthera
Angiosperm	Zingiberaceae	Alpinia	Alpinia napoensis
Angiosperm	Zingiberaceae	Alpinia	Alpinia nigra
Angiosperm	Zingiberaceae	Alpinia	Alpinia oblongifolia
Angiosperm	Zingiberaceae	Alpinia	Alpinia officinarum
Angiosperm	Zingiberaceae	Alpinia	Alpinia ovoideicarpa
Angiosperm	Zingiberaceae	Alpinia	Alpinia oxyphylla
Angiosperm	Zingiberaceae	Alpinia	Alpinia pinnanensis
Angiosperm	Zingiberaceae	Alpinia	Alpinia platychilus
Angiosperm	Zingiberaceae	Alpinia	Alpinia polyantha
Angiosperm	Zingiberaceae	Alpinia	Alpinia pricei var. pricei
Angiosperm	Zingiberaceae	Alpinia	Alpinia pricei var. sessiliflora
Angiosperm	Zingiberaceae	Alpinia	Alpinia psilogyna
Angiosperm	Zingiberaceae	Alpinia	Alpinia pumila
Angiosperm	Zingiberaceae	Alpinia	Alpinia rubromaculata
Angiosperm	Zingiberaceae	Alpinia	Alpinia sessiliflora
Angiosperm	Zingiberaceae	Alpinia	Alpinia shimadae var. kawakamii
Angiosperm	Zingiberaceae	Alpinia	Alpinia shimadae var. shimadae
Angiosperm	Zingiberaceae	Alpinia	Alpinia sichuanensis
Angiosperm	Zingiberaceae	Alpinia	Alpinia stachyodes var. stachyodes
Angiosperm	Zingiberaceae	Alpinia	Alpinia stachyodes var. yangchunensis
Angiosperm	Zingiberaceae	Alpinia	Alpinia stachyoides
Angiosperm	Zingiberaceae	Alpinia	Alpinia strobiliformis var. glabra
Angiosperm	Zingiberaceae	Alpinia	Alpinia strobiliformis var. strobiliformis
Angiosperm	Zingiberaceae	Alpinia	Alpinia tonkinensis
Angiosperm	Zingiberaceae	Alpinia	Alpinia tonrokuensis
Angiosperm	Zingiberaceae	Alpinia	Alpinia uraiensis
Angiosperm	Zingiberaceae	Alpinia	Alpinia zerumbet
Angiosperm	Lauraceae	Alseodaphne	Alseodaphne andersonii
Angiosperm	Lauraceae	Alseodaphne	Alseodaphne gracilis
Angiosperm	Lauraceae	Alseodaphne	Alseodaphne hainanensis
Angiosperm	Lauraceae	Alseodaphne	Alseodaphne hokouensis
Angiosperm	Lauraceae	Alseodaphne	Alseodaphne marlipoensis
Angiosperm	Lauraceae	Alseodaphne	Alseodaphne petiolaris
Angiosperm	Lauraceae	Alseodaphne	Alseodaphne rugosa
Angiosperm	Lauraceae	Alseodaphne	Alseodaphne sichourensis
Angiosperm	Lauraceae	Alseodaphne	Alseodaphne yunnanensis
Angiosperm	Apocynaceae	Alstonia	Alstonia henryi
Angiosperm	Apocynaceae	Alstonia	Alstonia macrophylla
Angiosperm	Apocynaceae	Alstonia	Alstonia mairei
Angiosperm	Apocynaceae	Alstonia	Alstonia neriifolia
Angiosperm	Apocynaceae	Alstonia	Alstonia rostrata
Angiosperm	Apocynaceae	Alstonia	Alstonia rupestris
Angiosperm	Apocynaceae	Alstonia	Alstonia scholaris
Angiosperm	Apocynaceae	Alstonia	Alstonia yunnanensis
Angiosperm	Amaranthaceae	Alternanthera	Alternanthera philoxcroides
Angiosperm	Amaranthaceae	Alternanthera	Alternanthera philoxeroides
Angiosperm	Amaranthaceae	Alternanthera	Alternanthera pungens
Angiosperm	Amaranthaceae	Alternanthera	Alternanthera sessilis
Angiosperm	Malvaceae	Althaea	Althaea officinalis
Angiosperm	Altingiaceae	Altingia	Altingia chinensis
Angiosperm	Altingiaceae	Altingia	Altingia excelsa
Angiosperm	Altingiaceae	Altingia	Altingia gracilipes
Angiosperm	Altingiaceae	Altingia	Altingia gracilipes f. uniflora
Angiosperm	Altingiaceae	Altingia	Altingia multinervis
Angiosperm	Altingiaceae	Altingia	Altingia obovata
Angiosperm	Altingiaceae	Altingia	Altingia siamensis
Angiosperm	Altingiaceae	Altingia	Altingia tenuifolia
Angiosperm	Altingiaceae	Altingia	Altingia yunnanensis
Angiosperm	Fabaceae	Alysicarpus	Alysicarpus bupleurifolius
Angiosperm	Fabaceae	Alysicarpus	Alysicarpus ovalifolius
Angiosperm	Fabaceae	Alysicarpus	Alysicarpus rugosus
Angiosperm	Fabaceae	Alysicarpus	Alysicarpus vaginalis
Angiosperm	Fabaceae	Alysicarpus	Alysicarpus vaginalis var. taiwanensis
Angiosperm	Fabaceae	Alysicarpus	Alysicarpus vaginalis var. vaginalis
Angiosperm	Fabaceae	Alysicarpus	Alysicarpus yunnanensis
Angiosperm	Brassicaceae	Alyssum	Alyssum canescens
Angiosperm	Brassicaceae	Alyssum	Alyssum dasycarpum
Angiosperm	Brassicaceae	Alyssum	Alyssum desertorum
Angiosperm	Brassicaceae	Alyssum	Alyssum klimesii
Angiosperm	Brassicaceae	Alyssum	Alyssum lenense
Angiosperm	Brassicaceae	Alyssum	Alyssum linifolium
Angiosperm	Brassicaceae	Alyssum	Alyssum simplex
Angiosperm	Apocynaceae	Alyxia	Alyxia fascicularis
Angiosperm	Apocynaceae	Alyxia	Alyxia funingensis
Angiosperm	Apocynaceae	Alyxia	Alyxia insularis
Angiosperm	Apocynaceae	Alyxia	Alyxia levinei
Angiosperm	Apocynaceae	Alyxia	Alyxia marginata
Angiosperm	Apocynaceae	Alyxia	Alyxia menglungensis
Angiosperm	Apocynaceae	Alyxia	Alyxia odorata
Angiosperm	Apocynaceae	Alyxia	Alyxia reinwardtii
Angiosperm	Apocynaceae	Alyxia	Alyxia schlechteri
Angiosperm	Apocynaceae	Alyxia	Alyxia siamensis
Angiosperm	Apocynaceae	Alyxia	Alyxia sibuyanensis
Angiosperm	Apocynaceae	Alyxia	Alyxia sinensis
Angiosperm	Apocynaceae	Alyxia	Alyxia taiwanensis
Angiosperm	Apocynaceae	Alyxia	Alyxia villilimba
Angiosperm	Apocynaceae	Amalocalyx	Amalocalyx microlobus
Angiosperm	Amaranthaceae	Amaranthus	Amaranthus ascendens
Angiosperm	Amaranthaceae	Amaranthus	Amaranthus blitum
Angiosperm	Amaranthaceae	Amaranthus	Amaranthus btum
Angiosperm	Amaranthaceae	Amaranthus	Amaranthus caudatus
Angiosperm	Amaranthaceae	Amaranthus	Amaranthus cruentus
Angiosperm	Amaranthaceae	Amaranthus	Amaranthus hybridus
Angiosperm	Amaranthaceae	Amaranthus	Amaranthus inamoenus
Angiosperm	Amaranthaceae	Amaranthus	Amaranthus lividus
Angiosperm	Amaranthaceae	Amaranthus	Amaranthus retroflexus
Angiosperm	Amaranthaceae	Amaranthus	Amaranthus retroflexus var. retroflexus
Angiosperm	Amaranthaceae	Amaranthus	Amaranthus spinosus
Angiosperm	Amaranthaceae	Amaranthus	Amaranthus taishanensis
Angiosperm	Amaranthaceae	Amaranthus	Amaranthus tricolor
Angiosperm	Amaranthaceae	Amaranthus	Amaranthus virdis
Angiosperm	Amaranthaceae	Amaranthus	Amaranthus viridis
Angiosperm	Boraginaceae	Amblynotus	Amblynotus rupestris
Angiosperm	Asteraceae	Ambrosia	Ambrosia artemisiifolia
Angiosperm	Rosaceae	Amelanchier	Amelanchier asiatica
Angiosperm	Rosaceae	Amelanchier	Amelanchier sinica
Gymnosperm	Taxaceae	Amentotaxus	Amentotaxus argotaenia
Gymnosperm	Taxaceae	Amentotaxus	Amentotaxus argotaenia var. argotaenia
Gymnosperm	Taxaceae	Amentotaxus	Amentotaxus argotaenia var. brevifolia
Gymnosperm	Taxaceae	Amentotaxus	Amentotaxus formosana
Gymnosperm	Taxaceae	Amentotaxus	Amentotaxus yunnanensis
Angiosperm	Commelinaceae	Amischotolype	Amischotolype hispida
Angiosperm	Commelinaceae	Amischotolype	Amischotolype hookeri
Angiosperm	Orchidaceae	Amitostigma	Amitostigma alpestre
Angiosperm	Orchidaceae	Amitostigma	Amitostigma basifoliatum
Angiosperm	Orchidaceae	Amitostigma	Amitostigma bifoliatum
Angiosperm	Orchidaceae	Amitostigma	Amitostigma capitatum
Angiosperm	Orchidaceae	Amitostigma	Amitostigma dolichocentrum
Angiosperm	Orchidaceae	Amitostigma	Amitostigma faberi
Angiosperm	Orchidaceae	Amitostigma	Amitostigma farreri
Angiosperm	Orchidaceae	Amitostigma	Amitostigma gonggashanicum
Angiosperm	Orchidaceae	Amitostigma	Amitostigma gracile
Angiosperm	Orchidaceae	Amitostigma	Amitostigma hemipilioides
Angiosperm	Orchidaceae	Amitostigma	Amitostigma monanthum
Angiosperm	Orchidaceae	Amitostigma	Amitostigma monanthum var. forrestii
Angiosperm	Orchidaceae	Amitostigma	Amitostigma monanthum var. monanthum
Angiosperm	Orchidaceae	Amitostigma	Amitostigma papilionaceum
Angiosperm	Orchidaceae	Amitostigma	Amitostigma parceflorum
Angiosperm	Orchidaceae	Amitostigma	Amitostigma physoceras
Angiosperm	Orchidaceae	Amitostigma	Amitostigma pinguicula
Angiosperm	Orchidaceae	Amitostigma	Amitostigma pinguiculum
Angiosperm	Orchidaceae	Amitostigma	Amitostigma simplex
Angiosperm	Orchidaceae	Amitostigma	Amitostigma tetralobum
Angiosperm	Orchidaceae	Amitostigma	Amitostigma tibeticum
Angiosperm	Orchidaceae	Amitostigma	Amitostigma trifurcatum
Angiosperm	Orchidaceae	Amitostigma	Amitostigma yuanum
Angiosperm	Lythraceae	Ammannia	Ammannia arenaria
Angiosperm	Lythraceae	Ammannia	Ammannia auriculata
Angiosperm	Lythraceae	Ammannia	Ammannia baccifera
Angiosperm	Lythraceae	Ammannia	Ammannia baccm
Angiosperm	Lythraceae	Ammannia	Ammannia multiflora
Angiosperm	Fabaceae	Ammodendron	Ammodendron argenteum
Angiosperm	Fabaceae	Ammodendron	Ammodendron bifolium
Angiosperm	Fabaceae	Ammopiptanthus	Ammopiptanthus mongolicus
Angiosperm	Fabaceae	Ammopiptanthus	Ammopiptanthus nanus
Angiosperm	Zingiberaceae	Amomum	Amomum austrosinense
Angiosperm	Zingiberaceae	Amomum	Amomum capsiciforme
Angiosperm	Zingiberaceae	Amomum	Amomum chinense
Angiosperm	Zingiberaceae	Amomum	Amomum coriandriodorum
Angiosperm	Zingiberaceae	Amomum	Amomum dealbatum
Angiosperm	Zingiberaceae	Amomum	Amomum dolichanthum
Angiosperm	Zingiberaceae	Amomum	Amomum fragile
Angiosperm	Zingiberaceae	Amomum	Amomum gagnepainii
Angiosperm	Zingiberaceae	Amomum	Amomum glabrum
Angiosperm	Zingiberaceae	Amomum	Amomum jingxiense
Angiosperm	Zingiberaceae	Amomum	Amomum koenigii
Angiosperm	Zingiberaceae	Amomum	Amomum kwangsiense
Angiosperm	Zingiberaceae	Amomum	Amomum longiligulare
Angiosperm	Zingiberaceae	Amomum	Amomum longipetiolatum
Angiosperm	Zingiberaceae	Amomum	Amomum maximum
Angiosperm	Zingiberaceae	Amomum	Amomum menglaense
Angiosperm	Zingiberaceae	Amomum	Amomum mengtzense
Angiosperm	Zingiberaceae	Amomum	Amomum microcarpum
Angiosperm	Zingiberaceae	Amomum	Amomum muricarpum
Angiosperm	Zingiberaceae	Amomum	Amomum neoaurantiacum
Angiosperm	Zingiberaceae	Amomum	Amomum odontocarpum
Angiosperm	Zingiberaceae	Amomum	Amomum paratsaoko
Angiosperm	Zingiberaceae	Amomum	Amomum petaloideum
Angiosperm	Zingiberaceae	Amomum	Amomum purpureorubrum
Angiosperm	Zingiberaceae	Amomum	Amomum putrescens
Angiosperm	Zingiberaceae	Amomum	Amomum quadratolaminare
Angiosperm	Zingiberaceae	Amomum	Amomum repoeense
Angiosperm	Zingiberaceae	Amomum	Amomum scarlatinum
Angiosperm	Zingiberaceae	Amomum	Amomum sericeum
Angiosperm	Zingiberaceae	Amomum	Amomum subcapitatum
Angiosperm	Zingiberaceae	Amomum	Amomum subulatum
Angiosperm	Zingiberaceae	Amomum	Amomum thysanochililum
Angiosperm	Zingiberaceae	Amomum	Amomum tsaoko
Angiosperm	Zingiberaceae	Amomum	Amomum tsao-ko
Angiosperm	Zingiberaceae	Amomum	Amomum tuberculatum
Angiosperm	Zingiberaceae	Amomum	Amomum verrucosum
Angiosperm	Zingiberaceae	Amomum	Amomum villosum var. villosum
Angiosperm	Zingiberaceae	Amomum	Amomum villosum var. xanthioides
Angiosperm	Zingiberaceae	Amomum	Amomum yingjiangense
Angiosperm	Zingiberaceae	Amomum	Amomum yunnanense
Angiosperm	Fabaceae	Amorpha	Amorpha fruticosa
Angiosperm	Araceae	Amorphophallus	Amorphophallus albus
Angiosperm	Araceae	Amorphophallus	Amorphophallus bankokensis
Angiosperm	Araceae	Amorphophallus	Amorphophallus bulbifer
Angiosperm	Araceae	Amorphophallus	Amorphophallus coaetaneus
Angiosperm	Araceae	Amorphophallus	Amorphophallus corrugatus
Angiosperm	Araceae	Amorphophallus	Amorphophallus dunnii
Angiosperm	Araceae	Amorphophallus	Amorphophallus henryi
Angiosperm	Araceae	Amorphophallus	Amorphophallus hirtus
Angiosperm	Araceae	Amorphophallus	Amorphophallus kachinensis
Angiosperm	Araceae	Amorphophallus	Amorphophallus kiusianus
Angiosperm	Araceae	Amorphophallus	Amorphophallus konjac
Angiosperm	Araceae	Amorphophallus	Amorphophallus krausei
Angiosperm	Araceae	Amorphophallus	Amorphophallus paeoniifolius
Angiosperm	Araceae	Amorphophallus	Amorphophallus rivieri
Angiosperm	Araceae	Amorphophallus	Amorphophallus sinnsis
Angiosperm	Araceae	Amorphophallus	Amorphophallus vadabdBlume
Angiosperm	Araceae	Amorphophallus	Amorphophallus variabilis
Angiosperm	Araceae	Amorphophallus	Amorphophallus yuloensis
Angiosperm	Araceae	Amorphophallus	Amorphophallus yunnanensis
Angiosperm	Vitaceae	Ampelocissus	Ampelocissus artemisiaefolia
Angiosperm	Vitaceae	Ampelocissus	Ampelocissus artemisiifolia
Angiosperm	Vitaceae	Ampelocissus	Ampelocissus butoensis
Angiosperm	Vitaceae	Ampelocissus	Ampelocissus hoabinhensis
Angiosperm	Vitaceae	Ampelocissus	Ampelocissus sikkimensis
Angiosperm	Vitaceae	Ampelocissus	Ampelocissus xizangensis
Angiosperm	Vitaceae	Ampelopsis	Ampelopsis acerifolia
Angiosperm	Vitaceae	Ampelopsis	Ampelopsis aconitifolia
Angiosperm	Vitaceae	Ampelopsis	Ampelopsis aconitifolia var. aconitifolia
Angiosperm	Vitaceae	Ampelopsis	Ampelopsis aconitifolia var. Glabra
Angiosperm	Vitaceae	Ampelopsis	Ampelopsis aconitifolia var. palmiloba
Angiosperm	Vitaceae	Ampelopsis	Ampelopsis acutidentata
Angiosperm	Vitaceae	Ampelopsis	Ampelopsis bodinier
Angiosperm	Vitaceae	Ampelopsis	Ampelopsis bodinieri var. bodinieri
Angiosperm	Vitaceae	Ampelopsis	Ampelopsis bodinieri var. cinerea
Angiosperm	Vitaceae	Ampelopsis	Ampelopsis brevipedumculata
Angiosperm	Vitaceae	Ampelopsis	Ampelopsis brevipedunculata
Angiosperm	Vitaceae	Ampelopsis	Ampelopsis brevipedunculata var. ciliata
Angiosperm	Vitaceae	Ampelopsis	Ampelopsis brevipedunculata var. hancei
Angiosperm	Vitaceae	Ampelopsis	Ampelopsis cantoniensis
Angiosperm	Vitaceae	Ampelopsis	Ampelopsis cantoniensis var. cantoniensis
Angiosperm	Vitaceae	Ampelopsis	Ampelopsis cantoniensis var. leecoides
Angiosperm	Vitaceae	Ampelopsis	Ampelopsis chaffanjoni
Angiosperm	Vitaceae	Ampelopsis	Ampelopsis chaffanjonii
Angiosperm	Vitaceae	Ampelopsis	Ampelopsis delavayana
Angiosperm	Vitaceae	Ampelopsis	Ampelopsis delavayana var. delavayana
Angiosperm	Vitaceae	Ampelopsis	Ampelopsis delavayana var. gentiliana
Angiosperm	Vitaceae	Ampelopsis	Ampelopsis delavayana var. glabra
Angiosperm	Vitaceae	Ampelopsis	Ampelopsis delavayana var. setulosa
Angiosperm	Vitaceae	Ampelopsis	Ampelopsis delavayana var. tomentella
Angiosperm	Vitaceae	Ampelopsis	Ampelopsis eantoniensis
Angiosperm	Vitaceae	Ampelopsis	Ampelopsis glandulosa
Angiosperm	Vitaceae	Ampelopsis	Ampelopsis glandulosa var. brevipedunculata
Angiosperm	Vitaceae	Ampelopsis	Ampelopsis glandulosa var. glandulosa
Angiosperm	Vitaceae	Ampelopsis	Ampelopsis glandulosa var. hancei
Angiosperm	Vitaceae	Ampelopsis	Ampelopsis glandulosa var. heterophylla
Angiosperm	Vitaceae	Ampelopsis	Ampelopsis glandulosa var. kulingensis
Angiosperm	Vitaceae	Ampelopsis	Ampelopsis gongshanensis
Angiosperm	Vitaceae	Ampelopsis	Ampelopsis grossedentata
Angiosperm	Vitaceae	Ampelopsis	Ampelopsis heterophylla var. vestita
Angiosperm	Vitaceae	Ampelopsis	Ampelopsis humulifolia
Angiosperm	Vitaceae	Ampelopsis	Ampelopsis humulifolia var. heterophylla
Angiosperm	Vitaceae	Ampelopsis	Ampelopsis hypoglauca
Angiosperm	Vitaceae	Ampelopsis	Ampelopsis japonica
Angiosperm	Vitaceae	Ampelopsis	Ampelopsis megahylla
Angiosperm	Vitaceae	Ampelopsis	Ampelopsis megalophylla var. jiangxiensis
Angiosperm	Vitaceae	Ampelopsis	Ampelopsis megalophylla var. megalophylla
Angiosperm	Vitaceae	Ampelopsis	Ampelopsis mollifolia
Angiosperm	Vitaceae	Ampelopsis	Ampelopsis rubifolia
Angiosperm	Vitaceae	Ampelopsis	Ampelopsis sinica
Angiosperm	Vitaceae	Ampelopsis	Ampelopsis tomentosa var. glabrescens
Angiosperm	Vitaceae	Ampelopsis	Ampelopsis tomentosa var. tomentosa
Angiosperm	Fabaceae	Amphicarpaea	Amphicarpaea bracteata subsp. edgeworthii
Angiosperm	Fabaceae	Amphicarpaea	Amphicarpaea edgeworthii
Angiosperm	Fabaceae	Amphicarpaea	Amphicarpaea ferruginea
Angiosperm	Fabaceae	Amphicarpaea	Amphicarpaea rerml2 Baker
Angiosperm	Fabaceae	Amphicarpaea	Amphicarpaea trisperma
Angiosperm	Araceae	Amydrium	Amydrium hainanense
Angiosperm	Araceae	Amydrium	Amydrium sinense
Angiosperm	Amaranthaceae	Anabasis	Anabasis aphylla
Angiosperm	Amaranthaceae	Anabasis	Anabasis brevifolia
Angiosperm	Amaranthaceae	Anabasis	Anabasis cretacea
Angiosperm	Amaranthaceae	Anabasis	Anabasis elatior
Angiosperm	Amaranthaceae	Anabasis	Anabasis eriopoda
Angiosperm	Amaranthaceae	Anabasis	Anabasis pelliotii
Angiosperm	Amaranthaceae	Anabasis	Anabasis salsa
Angiosperm	Amaranthaceae	Anabasis	Anabasis truncata
Angiosperm	Araceae	Anadendrum	Anadendrum latifolium
Angiosperm	Araceae	Anadendrum	Anadendrum montanum
Angiosperm	Primulaceae	Anagallis	Anagallis arvensis
Angiosperm	Asteraceae	Anaphalis	Anaphalis acutifolia
Angiosperm	Asteraceae	Anaphalis	Anaphalis aureopunctata
Angiosperm	Asteraceae	Anaphalis	Anaphalis aureopunctata var. atrata
Angiosperm	Asteraceae	Anaphalis	Anaphalis aureopunctata var. aureopunctata
Angiosperm	Asteraceae	Anaphalis	Anaphalis aureopunctata var. plantaginifolia
Angiosperm	Asteraceae	Anaphalis	Anaphalis aureopunctata var. tomentosa
Angiosperm	Asteraceae	Anaphalis	Anaphalis batangensis
Angiosperm	Asteraceae	Anaphalis	Anaphalis bicolor var. bicolor
Angiosperm	Asteraceae	Anaphalis	Anaphalis bicolor var. kokonorica
Angiosperm	Asteraceae	Anaphalis	Anaphalis bicolor var. longifolia
Angiosperm	Asteraceae	Anaphalis	Anaphalis bicolor var. subconcolor
Angiosperm	Asteraceae	Anaphalis	Anaphalis bicolor var. undulata
Angiosperm	Asteraceae	Anaphalis	Anaphalis bulleyana
Angiosperm	Asteraceae	Anaphalis	Anaphalis busua
Angiosperm	Asteraceae	Anaphalis	Anaphalis chlamydophylla
Angiosperm	Asteraceae	Anaphalis	Anaphalis chungtienensis
Angiosperm	Asteraceae	Anaphalis	Anaphalis cinerascens var. cinerascens
Angiosperm	Asteraceae	Anaphalis	Anaphalis cinerascens var. congesta
Angiosperm	Asteraceae	Anaphalis	Anaphalis contorta var. contorta
Angiosperm	Asteraceae	Anaphalis	Anaphalis contorta var. pellucida
Angiosperm	Asteraceae	Anaphalis	Anaphalis contortiformis
Angiosperm	Asteraceae	Anaphalis	Anaphalis corymbifera
Angiosperm	Asteraceae	Anaphalis	Anaphalis delavayi
Angiosperm	Asteraceae	Anaphalis	Anaphalis deserti
Angiosperm	Asteraceae	Anaphalis	Anaphalis desertii
Angiosperm	Asteraceae	Anaphalis	Anaphalis elegans
Angiosperm	Asteraceae	Anaphalis	Anaphalis flaccida
Angiosperm	Asteraceae	Anaphalis	Anaphalis flavescens
Angiosperm	Asteraceae	Anaphalis	Anaphalis flavescens var. flavescens
Angiosperm	Asteraceae	Anaphalis	Anaphalis flavescens var. lanata
Angiosperm	Asteraceae	Anaphalis	Anaphalis flavescens var. taipeiensis
Angiosperm	Asteraceae	Anaphalis	Anaphalis gracilis var. aspera
Angiosperm	Asteraceae	Anaphalis	Anaphalis gracilis var. gracilis
Angiosperm	Asteraceae	Anaphalis	Anaphalis gracilis var. ulophylla
Angiosperm	Asteraceae	Anaphalis	Anaphalis hancockii
Angiosperm	Asteraceae	Anaphalis	Anaphalis hondae
Angiosperm	Asteraceae	Anaphalis	Anaphalis horaimontana
Angiosperm	Asteraceae	Anaphalis	Anaphalis hymenolepis
Angiosperm	Asteraceae	Anaphalis	Anaphalis larium
Angiosperm	Asteraceae	Anaphalis	Anaphalis latialata var. latialata
Angiosperm	Asteraceae	Anaphalis	Anaphalis latialata var. viridis
Angiosperm	Asteraceae	Anaphalis	Anaphalis likiangensis
Angiosperm	Asteraceae	Anaphalis	Anaphalis margaritacea
Angiosperm	Asteraceae	Anaphalis	Anaphalis margaritacea var. cinnamomea
Angiosperm	Asteraceae	Anaphalis	Anaphalis margaritacea var. japonica
Angiosperm	Asteraceae	Anaphalis	Anaphalis margaritacea var. margaritacea
Angiosperm	Asteraceae	Anaphalis	Anaphalis morrisonicola
Angiosperm	Asteraceae	Anaphalis	Anaphalis muliensis
Angiosperm	Asteraceae	Anaphalis	Anaphalis nagasawai
Angiosperm	Asteraceae	Anaphalis	Anaphalis nepalensis var. corymbosa
Angiosperm	Asteraceae	Anaphalis	Anaphalis nepalensis var. monocephala
Angiosperm	Asteraceae	Anaphalis	Anaphalis nepalensis var. nepalensis
Angiosperm	Asteraceae	Anaphalis	Anaphalis oxyphylla
Angiosperm	Asteraceae	Anaphalis	Anaphalis pachylaena
Angiosperm	Asteraceae	Anaphalis	Anaphalis pannosa
Angiosperm	Asteraceae	Anaphalis	Anaphalis plicata
Angiosperm	Asteraceae	Anaphalis	Anaphalis porphyrolepis
Angiosperm	Asteraceae	Anaphalis	Anaphalis ptarocaulon
Angiosperm	Asteraceae	Anaphalis	Anaphalis ptercaulon
Angiosperm	Asteraceae	Anaphalis	Anaphalis pterocaula var. sinica
Angiosperm	Asteraceae	Anaphalis	Anaphalis rhododactyla
Angiosperm	Asteraceae	Anaphalis	Anaphalis royleana
Angiosperm	Asteraceae	Anaphalis	Anaphalis sinica
Angiosperm	Asteraceae	Anaphalis	Anaphalis sinica var. densata
Angiosperm	Asteraceae	Anaphalis	Anaphalis sinica var. lanata
Angiosperm	Asteraceae	Anaphalis	Anaphalis sinica var. remota
Angiosperm	Asteraceae	Anaphalis	Anaphalis sinica var. sinica
Angiosperm	Asteraceae	Anaphalis	Anaphalis souliei
Angiosperm	Asteraceae	Anaphalis	Anaphalis spodiophylla
Angiosperm	Asteraceae	Anaphalis	Anaphalis stenocephala
Angiosperm	Asteraceae	Anaphalis	Anaphalis suffruticosa
Angiosperm	Asteraceae	Anaphalis	Anaphalis surculosa
Angiosperm	Asteraceae	Anaphalis	Anaphalis szechuanensis
Angiosperm	Asteraceae	Anaphalis	Anaphalis tenuisissima
Angiosperm	Asteraceae	Anaphalis	Anaphalis tibetica
Angiosperm	Asteraceae	Anaphalis	Anaphalis triplinervis
Angiosperm	Asteraceae	Anaphalis	Anaphalis virens
Angiosperm	Asteraceae	Anaphalis	Anaphalis virgata
Angiosperm	Asteraceae	Anaphalis	Anaphalis viridis var. acaulis
Angiosperm	Asteraceae	Anaphalis	Anaphalis viridis var. viridis
Angiosperm	Asteraceae	Anaphalis	Anaphalis xylorhiza
Angiosperm	Asteraceae	Anaphalis	Anaphalis yunnanensis
Angiosperm	Annonaceae	Anaxagorea	Anaxagorea luzonensis
Angiosperm	Asteraceae	Ancathia	Ancathia igniaria
Angiosperm	Boraginaceae	Anchusa	Anchusa officinalis
Angiosperm	Boraginaceae	Anchusa	Anchusa ovata
Angiosperm	Ancistrocladaceae	Ancistrocladus	Ancistrocladus tectorius
Angiosperm	Gesneriaceae	Ancylostemon	Ancylostemon aureus
Angiosperm	Gesneriaceae	Ancylostemon	Ancylostemon convexus
Angiosperm	Gesneriaceae	Ancylostemon	Ancylostemon flabellatus
Angiosperm	Gesneriaceae	Ancylostemon	Ancylostemon gamosepalus
Angiosperm	Gesneriaceae	Ancylostemon	Ancylostemon humilis
Angiosperm	Gesneriaceae	Ancylostemon	Ancylostemon mairei var. emeiensis
Angiosperm	Gesneriaceae	Ancylostemon	Ancylostemon mairei var. mairei
Angiosperm	Gesneriaceae	Ancylostemon	Ancylostemon notochlaenus
Angiosperm	Gesneriaceae	Ancylostemon	Ancylostemon rhombifolius
Angiosperm	Gesneriaceae	Ancylostemon	Ancylostemon ronganensis
Angiosperm	Gesneriaceae	Ancylostemon	Ancylostemon saxatilis
Angiosperm	Gesneriaceae	Ancylostemon	Ancylostemon trichanthus
Angiosperm	Gesneriaceae	Ancylostemon	Ancylostemon vulpinus
Angiosperm	Primulaceae	Andrachne	Andrachne chinensis
Angiosperm	Orchidaceae	Androcorys	Androcorys ophioglossoides
Angiosperm	Orchidaceae	Androcorys	Androcorys oxysepalus
Angiosperm	Orchidaceae	Androcorys	Androcorys pugioniformis
Angiosperm	Orchidaceae	Androcorys	Androcorys pusillus
Angiosperm	Orchidaceae	Androcorys	Androcorys spiralis
Angiosperm	Acanthaceae	Andrographis	Andrographis laxiflora var. glomeruliflora
Angiosperm	Acanthaceae	Andrographis	Andrographis laxiflora var. laxiflora
Angiosperm	Poaceae	Andropogon	Andropogon chinensis
Angiosperm	Poaceae	Andropogon	Andropogon munroi
Angiosperm	Primulaceae	Androsace	Androsace adenocephala
Angiosperm	Primulaceae	Androsace	Androsace alaschanica var. alaschanica
Angiosperm	Primulaceae	Androsace	Androsace alaschanica var. zadoensis
Angiosperm	Primulaceae	Androsace	Androsace alchemilloides
Angiosperm	Primulaceae	Androsace	Androsace axillaris
Angiosperm	Primulaceae	Androsace	Androsace bisulca var. aurata
Angiosperm	Primulaceae	Androsace	Androsace bisulca var. bisulca
Angiosperm	Primulaceae	Androsace	Androsace brachystegia
Angiosperm	Primulaceae	Androsace	Androsace bulleyana
Angiosperm	Primulaceae	Androsace	Androsace cernuiflora
Angiosperm	Primulaceae	Androsace	Androsace ciliifolia
Angiosperm	Primulaceae	Androsace	Androsace cuscutiformis
Angiosperm	Primulaceae	Androsace	Androsace cuttingii
Angiosperm	Primulaceae	Androsace	Androsace delavayi
Angiosperm	Primulaceae	Androsace	Androsace dissecta
Angiosperm	Primulaceae	Androsace	Androsace elatior
Angiosperm	Primulaceae	Androsace	Androsace engleri
Angiosperm	Primulaceae	Androsace	Androsace erecta
Angiosperm	Primulaceae	Androsace	Androsace euryantha
Angiosperm	Primulaceae	Androsace	Androsace filiformis
Angiosperm	Primulaceae	Androsace	Androsace flavescens
Angiosperm	Primulaceae	Androsace	Androsace forrestiana
Angiosperm	Primulaceae	Androsace	Androsace gagnepainiana
Angiosperm	Primulaceae	Androsace	Androsace geraniifolia
Angiosperm	Primulaceae	Androsace	Androsace globifera
Angiosperm	Primulaceae	Androsace	Androsace gmelinii var. geophila
Angiosperm	Primulaceae	Androsace	Androsace gmelinii var. gmelinii
Angiosperm	Primulaceae	Androsace	Androsace graceae
Angiosperm	Primulaceae	Androsace	Androsace gracilis
Angiosperm	Primulaceae	Androsace	Androsace graminifolia
Angiosperm	Primulaceae	Androsace	Androsace henryi
Angiosperm	Primulaceae	Androsace	Androsace hookeriana
Angiosperm	Primulaceae	Androsace	Androsace incana
Angiosperm	Primulaceae	Androsace	Androsace integra
Angiosperm	Primulaceae	Androsace	Androsace kouytchensis
Angiosperm	Primulaceae	Androsace	Androsace laxa
Angiosperm	Primulaceae	Androsace	Androsace lehmanniana
Angiosperm	Primulaceae	Androsace	Androsace lehmannii
Angiosperm	Primulaceae	Androsace	Androsace limprichtii
Angiosperm	Primulaceae	Androsace	Androsace longifolia
Angiosperm	Primulaceae	Androsace	Androsace mairei
Angiosperm	Primulaceae	Androsace	Androsace mariae
Angiosperm	Primulaceae	Androsace	Androsace maxima
Angiosperm	Primulaceae	Androsace	Androsace medifissa
Angiosperm	Primulaceae	Androsace	Androsace minor
Angiosperm	Primulaceae	Androsace	Androsace mirabilis
Angiosperm	Primulaceae	Androsace	Androsace mollis
Angiosperm	Primulaceae	Androsace	Androsace nortonii
Angiosperm	Primulaceae	Androsace	Androsace ovczinnikovii
Angiosperm	Primulaceae	Androsace	Androsace paxiana
Angiosperm	Primulaceae	Androsace	Androsace pomeiensis
Angiosperm	Primulaceae	Androsace	Androsace rigida
Angiosperm	Primulaceae	Androsace	Androsace robusta
Angiosperm	Primulaceae	Androsace	Androsace rotundifolia var. glandulosa
Angiosperm	Primulaceae	Androsace	Androsace runcinata
Angiosperm	Primulaceae	Androsace	Androsace sarmentosa
Angiosperm	Primulaceae	Androsace	Androsace selago
Angiosperm	Primulaceae	Androsace	Androsace septentrionalis var. breviscapa
Angiosperm	Primulaceae	Androsace	Androsace septentrionalis var. septentrionalis
Angiosperm	Primulaceae	Androsace	Androsace spinulifera
Angiosperm	Primulaceae	Androsace	Androsace squarrosula
Angiosperm	Primulaceae	Androsace	Androsace stenophylla
Angiosperm	Primulaceae	Androsace	Androsace strigillosa
Angiosperm	Primulaceae	Androsace	Androsace sublanata
Angiosperm	Primulaceae	Androsace	Androsace tanggulashanensis
Angiosperm	Primulaceae	Androsace	Androsace tapete
Angiosperm	Primulaceae	Androsace	Androsace umbellata
Angiosperm	Primulaceae	Androsace	Androsace wardii
Angiosperm	Primulaceae	Androsace	Androsace wilsoniana
Angiosperm	Primulaceae	Androsace	Androsace yargongensis
Angiosperm	Primulaceae	Androsace	Androsace zambalensis
Angiosperm	Primulaceae	Androsace	Androsace zayulensis
Angiosperm	Asparagaceae	Anemarrhena	Anemarrhena asphodeloides
Angiosperm	Ranunculaceae	Anemoclema	Anemoclema glaucifolium
Angiosperm	Ranunculaceae	Anemone	Anemone altaica
Angiosperm	Ranunculaceae	Anemone	Anemone amurensis
Angiosperm	Ranunculaceae	Anemone	Anemone baicalensis var. baicalensis
Angiosperm	Ranunculaceae	Anemone	Anemone baicalensis var. kansuensis
Angiosperm	Ranunculaceae	Anemone	Anemone baicalensis var. rossii
Angiosperm	Ranunculaceae	Anemone	Anemone baicalensis var. saniculiformis
Angiosperm	Ranunculaceae	Anemone	Anemone begoniifolia
Angiosperm	Ranunculaceae	Anemone	Anemone brevistyla
Angiosperm	Ranunculaceae	Anemone	Anemone cathayensis var. cathayensis
Angiosperm	Ranunculaceae	Anemone	Anemone cathayensis var. hispida
Angiosperm	Ranunculaceae	Anemone	Anemone chesencda var. schantungensis
Angiosperm	Ranunculaceae	Anemone	Anemone chosanicola
Angiosperm	Ranunculaceae	Anemone	Anemone chosencola var. chosencola
Angiosperm	Ranunculaceae	Anemone	Anemone chosencola var. schantungensis
Angiosperm	Ranunculaceae	Anemone	Anemone coelestina var. coelestina
Angiosperm	Ranunculaceae	Anemone	Anemone coelestina var. holophylla
Angiosperm	Ranunculaceae	Anemone	Anemone coelestina var. linearis
Angiosperm	Ranunculaceae	Anemone	Anemone davidii
Angiosperm	Ranunculaceae	Anemone	Anemone delavayi var. delavayi
Angiosperm	Ranunculaceae	Anemone	Anemone delavayi var. oligocarpa
Angiosperm	Ranunculaceae	Anemone	Anemone demissa var. demissa
Angiosperm	Ranunculaceae	Anemone	Anemone demissa var. major
Angiosperm	Ranunculaceae	Anemone	Anemone demissa var. villosissima
Angiosperm	Ranunculaceae	Anemone	Anemone demissa var. yunnanensis
Angiosperm	Ranunculaceae	Anemone	Anemone dichotoma
Angiosperm	Ranunculaceae	Anemone	Anemone erythrophylla
Angiosperm	Ranunculaceae	Anemone	Anemone exigua
Angiosperm	Ranunculaceae	Anemone	Anemone exigua var. exigua
Angiosperm	Ranunculaceae	Anemone	Anemone exigua var. shanxiensis
Angiosperm	Ranunculaceae	Anemone	Anemone filisecta
Angiosperm	Ranunculaceae	Anemone	Anemone flaccida
Angiosperm	Ranunculaceae	Anemone	Anemone flaccida var. flaccida
Angiosperm	Ranunculaceae	Anemone	Anemone flaccida var. hirtella
Angiosperm	Ranunculaceae	Anemone	Anemone flaccida var. hofengensis
Angiosperm	Ranunculaceae	Anemone	Anemone geum subsp. geum
Angiosperm	Ranunculaceae	Anemone	Anemone geum subsp. ovalifolia
Angiosperm	Ranunculaceae	Anemone	Anemone gortschakowii
Angiosperm	Ranunculaceae	Anemone	Anemone griffithii
Angiosperm	Ranunculaceae	Anemone	Anemone hokouensis
Angiosperm	Ranunculaceae	Anemone	Anemone howellii
Angiosperm	Ranunculaceae	Anemone	Anemone hupehensis
Angiosperm	Ranunculaceae	Anemone	Anemone hupehensis var. hupehensis
Angiosperm	Ranunculaceae	Anemone	Anemone hupehensis var. japonica
[truncated: 30,498 more rows]

## Sheet: Table S1.3
Table S1.3 The species richness of each counties for seed species, angiosperms and gymnosperms according to the species richness algorithm.
Seed plants	Endemic seed plants	Threatened seed species	Angiosperms	Endemic angiosperms	Threatened angiosperms	Gymnosperms	Endemic gymnosperms	Threatened gymnosperms
3904	1491	324	3857	1466	306	47	25	18
3449	1131	213	3409	1121	188	40	10	25
3421	1667	179	3371	1639	161	50	28	18
3263	677	375	3229	664	355	34	13	20
3053	1621	321	3000	1591	295	53	30	26
3036	1462	269	2992	1443	248	44	19	21
2879	495	383	2868	494	375	11	1	8
2821	1147	161	2793	1139	148	28	8	13
2792	1514	163	2730	1474	141	62	40	22
2776	779	235	2753	772	225	23	7	10
2748	868	95	2731	861	86	17	7	9
2725	1227	160	2680	1202	146	45	25	14
2712	663	255	2690	656	245	22	7	10
2710	734	277	2688	731	263	22	3	14
2577	921	180	2534	909	159	43	12	21
2567	959	137	2537	950	120	30	9	17
2565	752	250	2538	739	236	27	13	14
2559	981	142	2516	956	130	43	25	12
2541	1394	162	2501	1371	148	40	23	14
2526	813	162	2477	796	137	49	17	25
2448	762	127	2405	749	102	43	13	25
2403	515	136	2354	493	113	49	22	23
2389	1213	153	2351	1192	136	38	21	17
2380	869	133	2347	859	117	33	10	16
2301	622	225	2272	610	215	29	12	10
2293	672	68	2274	662	62	19	10	6
2273	827	99	2243	818	84	30	9	15
2237	794	110	2205	782	94	32	12	16
2229	1153	145	2194	1132	131	35	21	14
2228	615	213	2198	605	201	30	10	12
2193	1045	104	2153	1021	88	40	24	16
2183	1070	133	2149	1051	122	34	19	11
2168	674	223	2135	664	207	33	10	16
2167	355	124	2136	343	104	31	12	20
2167	1040	136	2138	1026	120	29	14	16
2165	581	118	2140	566	107	25	15	11
2146	564	119	2119	550	106	27	14	13
2140	696	116	2094	676	96	46	20	20
2119	338	114	2080	322	93	39	16	21
2101	612	251	2065	601	231	36	11	20
2091	1028	134	2059	1013	124	32	15	10
2077	831	85	2049	817	74	28	14	11
2077	701	76	2059	692	68	18	9	8
2055	643	156	2026	630	146	29	13	10
2031	388	146	1998	371	127	33	17	19
2025	946	106	1984	921	86	41	25	20
1990	818	116	1946	797	94	44	21	22
1984	330	255	1969	327	248	15	3	7
1983	879	94	1941	852	77	42	27	17
1977	1061	132	1935	1034	118	42	27	14
1972	662	227	1947	656	212	25	6	15
1965	961	122	1945	955	114	20	6	8
1947	483	197	1932	479	187	15	4	10
1937	448	123	1902	433	105	35	15	18
1917	773	91	1884	755	75	33	18	16
1901	733	96	1865	716	78	36	17	18
1897	394	118	1863	376	101	34	18	17
1866	645	119	1845	637	109	21	8	10
1855	544	40	1847	541	38	8	3	2
1839	494	133	1815	487	123	24	7	10
1835	678	122	1798	660	103	37	18	19
1815	414	99	1774	398	79	41	16	20
1801	790	64	1778	777	55	23	13	9
1786	447	136	1763	440	126	23	7	10
1783	805	95	1749	787	82	34	18	13
1783	793	103	1752	776	88	31	17	15
1772	519	98	1750	514	87	22	5	11
1768	484	105	1752	477	100	16	7	5
1751	601	63	1731	595	53	20	6	10
1728	419	185	1706	411	177	22	8	8
1727	674	55	1706	660	46	21	14	9
1714	792	92	1688	783	84	26	9	8
1708	809	74	1678	794	60	30	15	14
1700	696	88	1663	673	71	37	23	17
1684	706	53	1658	689	42	26	17	11
1680	341	95	1645	327	79	35	14	16
1673	551	75	1642	537	65	31	14	10
1664	459	39	1651	454	36	13	5	3
1657	439	108	1637	434	96	20	5	12
1654	573	93	1621	558	72	33	15	21
1644	858	78	1608	827	68	36	31	10
1643	444	141	1616	433	126	27	11	15
1637	328	165	1621	323	156	16	5	9
1606	360	180	1591	356	172	15	4	8
1595	762	94	1562	748	78	33	14	16
1585	298	174	1571	296	163	14	2	11
1578	542	57	1557	537	49	21	5	8
1578	340	142	1563	336	132	15	4	10
1561	683	74	1533	672	60	28	11	14
1555	670	84	1523	657	69	32	13	15
1554	303	99	1538	300	91	16	3	8
1541	543	97	1523	539	90	18	4	7
1528	777	71	1496	753	63	32	24	8
1526	437	120	1510	430	111	16	7	9
1525	533	73	1492	522	57	33	11	16
1510	440	145	1499	432	137	11	8	8
1497	664	90	1457	647	71	40	17	19
1488	587	44	1453	567	30	35	20	14
1467	625	101	1436	607	90	31	18	11
1465	696	63	1440	683	53	25	13	10
1454	445	38	1419	435	28	35	10	10
1447	594	96	1418	584	82	29	10	14
1442	288	178	1429	284	171	13	4	7
1441	256	113	1423	250	106	18	6	7
1434	473	59	1411	462	53	23	11	6
1433	513	59	1417	512	50	16	1	9
1427	378	97	1409	369	89	18	9	8
1425	317	82	1388	300	64	37	17	18
1417	486	66	1392	473	55	25	13	11
1414	322	197	1406	321	194	8	1	3
1406	750	69	1367	721	58	39	29	11
1406	524	43	1383	510	34	23	14	9
1397	744	104	1361	720	90	36	24	14
1391	612	54	1359	594	43	32	18	11
1384	434	79	1369	428	72	15	6	7
1373	525	90	1332	507	67	41	18	23
1373	428	119	1341	416	106	32	12	13
1370	583	62	1343	572	50	27	11	12
1364	445	63	1348	444	56	16	1	7
1348	266	117	1339	264	112	9	2	5
1320	663	44	1294	641	38	26	22	6
1318	290	151	1303	289	142	15	1	9
1313	484	31	1285	469	19	28	15	12
1306	633	58	1281	618	49	25	15	9
1304	576	63	1269	562	46	35	14	17
1304	535	79	1278	527	68	26	8	11
1304	255	71	1276	242	56	28	13	15
1302	355	81	1284	347	74	18	8	7
1294	658	75	1262	636	63	32	22	12
1289	271	113	1278	270	106	11	1	7
1285	641	80	1251	619	69	34	22	11
1284	252	161	1275	250	155	9	2	6
1279	348	91	1253	334	78	26	14	13
1271	303	88	1268	303	87	3		1
1269	254	70	1243	243	57	26	11	13
1264	466	35	1242	455	26	22	11	9
1263	222	114	1254	218	108	9	4	6
1259	331	68	1239	321	60	20	10	8
1259	304	44	1251	304	40	8		4
1258	432	39	1245	424	34	13	8	5
1256	332	58	1248	331	54	8	1	4
1247	389	88	1231	385	80	16	4	8
1244	381	24	1232	375	20	12	6	4
1239	222	67	1212	217	55	27	5	12
1237	537	130	1227	533	121	10	4	9
1235	327	82	1217	321	75	18	6	7
1233	267	58	1223	265	54	10	2	4
1229	652	85	1200	635	74	29	17	11
1228	244	102	1224	244	99	4		3
1227	388	38	1210	379	30	17	9	8
1225	283	69	1217	282	64	8	1	5
1224	488	63	1195	476	47	29	12	16
1224	469	120	1195	459	105	29	10	15
1209	651	83	1185	637	73	24	14	10
1205	650	59	1168	623	46	37	27	13
1201	383	64	1192	380	59	9	3	5
1198	296	149	1182	293	141	16	3	8
1197	598	72	1184	593	69	13	5	3
1196	434	36	1179	429	29	17	5	7
1196	199	47	1179	191	38	17	8	9
1194	282	100	1182	277	94	12	5	6
1193	555	63	1166	540	49	27	15	14
1191	436	46	1168	425	35	23	11	11
1191	183	53	1175	179	47	16	4	6
1188	489	96	1157	476	78	31	13	18
1188	359	47	1178	358	44	10	1	3
1178	246	37	1167	241	30	11	5	7
1177	395	37	1161	386	29	16	9	8
1176	379	35	1157	369	26	19	10	9
1175	358	38	1157	352	31	18	6	7
1169	632	61	1132	605	49	37	27	12
1162	319	102	1152	314	99	10	5	3
1154	261	58	1142	256	52	12	5	6
1149	174	22	1143	171	19	6	3	3
1147	249	93	1141	248	91	6	1	2
1146	382	41	1134	377	35	12	5	6
1145	309	51	1129	302	43	16	7	8
1143	265	40	1130	263	34	13	2	6
1138	285	66	1124	277	61	14	8	5
1137	319	40	1122	314	33	15	5	7
1120	362	30	1100	352	22	20	10	8
1118	371	23	1091	359	13	27	12	10
1118	180	59	1097	171	47	21	9	12
1116	408	42	1089	397	31	27	11	11
1111	289	63	1081	278	43	30	11	20
1105	338	94	1095	337	87	10	1	7
1097	266	79	1087	264	75	10	2	4
1094	264	41	1074	258	32	20	6	9
1093	422	44	1072	412	35	21	10	9
1090	427	30	1075	417	23	15	10	7
1088	182	40	1072	174	27	16	8	13
1085	396	22	1072	388	17	13	8	5
1081	479	52	1055	467	41	26	12	11
1078	267	32	1064	264	26	14	3	6
1077	230	91	1063	224	83	14	6	8
1072	348	37	1054	344	28	18	4	9
1066	327	39	1054	325	33	12	2	6
1063	336	32	1044	330	27	19	6	5
1063	181	147	1057	180	143	6	1	4
1059	341	64	1048	339	58	11	2	6
1059	253	75	1046	247	68	13	6	7
1046	257	135	1033	254	127	13	3	8
1045	230	61	1022	223	46	23	7	15
1043	270	47	1033	264	41	10	6	6
1042	402	16	1031	395	12	11	7	4
1039	548	91	1026	544	85	13	4	6
1039	440	67	1018	427	58	21	13	9
1038	205	87	1026	200	81	12	5	6
1032	438	34	1015	429	26	17	9	8
1030	256	62	1007	249	47	23	7	15
1028	297	20	1015	289	15	13	8	5
1024	265	61	1010	263	56	14	2	5
1023	380	46	1004	372	37	19	8	9
1014	456	67	1003	451	62	11	5	5
1013	374	28	995	368	21	18	6	7
1012	359	37	992	345	30	20	14	7
1011	175	43	992	169	37	19	6	6
1011	156	115	1004	154	112	7	2	3
1010	356	55	994	349	48	16	7	7
1009	300	47	1005	297	46	4	3	1
1007	345	35	990	337	29	17	8	6
1004	347	29	979	334	19	25	13	10
1003	304	34	993	302	29	10	2	5
997	429	50	988	422	45	9	7	5
992	329	25	987	327	24	5	2	1
992	192	42	986	190	41	6	2	1
991	392	59	977	383	51	14	9	8
988	350	53	966	342	42	22	8	11
986	236	37	979	234	34	7	2	3
983	482	55	950	456	42	33	26	13
979	139	70	961	136	59	18	3	11
978	75	53	966	74	47	12	1	6
973	182	60	956	173	56	17	9	4
970	318	26	956	309	20	14	9	6
964	482	33	946	467	29	18	15	4
963	295	35	940	286	24	23	9	11
963	282	114	945	279	104	18	3	10
960	281	46	947	275	41	13	6	5
958	299	38	942	296	33	16	3	5
957	376	41	948	373	36	9	3	5
957	320	28	948	315	26	9	5	2
955	213	42	942	206	32	13	7	10
954	305	38	936	303	29	18	2	9
949	326	29	932	318	23	17	8	6
949	209	24	939	204	19	10	5	5
946	420	43	923	408	32	23	12	11
945	286	45	937	285	40	8	1	5
941	428	39	913	411	29	28	17	10
941	225	29	920	215	19	21	10	10
940	357	54	925	352	48	15	5	6
936	236	16	925	230	12	11	6	4
931	417	60	923	414	56	8	3	4
931	152	31	920	150	26	11	2	5
930	343	31	907	331	22	23	12	9
927	349	40	899	337	28	28	12	12
927	191	53	912	186	48	15	5	5
926	263	32	908	257	24	18	6	8
925	374	22	917	368	21	8	6	1
921	441	54	912	436	51	9	5	3
919	371	17	913	367	15	6	4	2
919	132	43	909	128	39	10	4	4
916	461	41	885	440	31	31	21	10
916	245	30	908	242	27	8	3	3
915	48	28	900	48	22	15		6
914	286	19	897	277	12	17	9	7
910	305	38	886	298	27	24	7	11
907	313	44	895	311	39	12	2	5
907	286	43	896	284	40	11	2	3
903	383	46	878	370	34	25	13	12
901	348	16	880	334	12	21	14	4
901	142	55	891	139	50	10	3	5
895	346	58	874	338	51	21	8	7
894	415	45	879	406	39	15	9	6
894	321	10	885	315	9	9	6	1
892	236	67	889	236	66	3		1
889	318	29	879	312	26	10	6	3
889	294	64	864	284	50	25	10	14
888	429	37	859	413	21	29	16	16
887	322	30	866	311	25	21	11	5
887	281	44	875	278	38	12	3	6
886	182	28	873	179	22	13	3	6
883	180	29	877	177	25	6	3	4
882	313	9	877	310	8	5	3	1
879	201	73	870	199	68	9	2	5
879	152	20	873	149	17	6	3	3
876	321	13	867	314	10	9	7	3
871	197	50	855	192	43	16	5	7
868	397	32	849	384	22	19	13	10
867	161	45	859	159	42	8	2	3
864	265	58	854	262	52	10	3	6
862	399	36	849	391	31	13	8	5
861	167	28	852	165	24	9	2	4
860	328	38	839	318	28	21	10	10
860	239	38	850	233	32	10	6	6
856	304	48	833	294	37	23	10	11
855	120	64	848	119	61	7	1	3
854	332	35	831	323	25	23	9	10
851	74	41	828	66	31	23	8	10
850	344	61	819	332	46	31	12	15
846	310	46	830	305	39	16	5	7
843	354	63	823	342	54	20	12	9
843	201	79	836	200	76	7	1	3
842	185	89	834	183	86	8	2	3
841	86	20	838	84	17	3	2	3
838	210	88	829	206	85	9	4	3
835	316	85	821	310	77	14	6	8
834	280	29	830	279	26	4	1	3
833	174	70	824	172	64	9	2	6
829	262	19	823	260	17	6	2	2
828	296	18	814	286	14	14	10	4
828	158	34	819	154	32	9	4	2
825	327	43	811	322	34	14	5	9
821	269	29	811	266	26	10	3	3
819	321	63	799	314	50	20	7	13
815	313	42	793	301	32	22	12	10
815	226	32	806	224	29	9	2	3
808	356	40	787	347	30	21	9	10
808	167	25	805	165	23	3	2	2
807	136	75	802	136	74	5		1
802	355	35	795	355	32	7		3
801	292	21	789	288	16	12	4	5
801	216	34	786	209	27	15	7	7
800	150	38	794	149	37	6	1	1
800	146	40	790	141	37	10	5	3
799	267	53	785	259	48	14	8	5
799	154	31	789	149	23	10	5	8
794	265	31	775	257	24	19	8	7
792	259	30	772	251	22	20	8	8
791	241	17	782	236	13	9	5	4
791	159	30	784	155	25	7	4	5
790	42	30	772	40	20	18	2	10
790	125	23	782	122	21	8	3	2
790	116	28	786	115	27	4	1	1
788	337	33	763	324	20	25	13	13
783	231	18	767	222	11	16	9	7
782	335	30	780	333	28	2	2	2
781	405	28	767	392	24	14	13	4
779	51	20	770	51	17	9		3
779	366	58	760	359	52	19	7	6
779	338	39	757	324	32	22	14	7
779	140	46	767	135	40	12	5	6
778	117	31	767	112	27	11	5	4
777	368	35	774	367	34	3	1	1
775	209	12	767	206	9	8	3	3
773	51	10	770	49	7	3	2	3
771	307	10	759	299	6	12	8	4
769	336	39	757	329	35	12	7	4
766	311	29	756	306	26	10	5	3
764	45	13	756	44	9	8	1	4
764	247	49	761	246	46	3	1	3
763	133	44	747	128	34	16	5	10
763	113	51	749	109	44	14	4	7
762	361	18	739	343	12	23	18	6
762	358	46	750	351	43	12	7	3
761	44	15	751	42	11	10	2	4
760	56	36	740	54	28	20	2	8
759	270	13	747	265	8	12	5	5
759	257	49	741	251	39	18	6	10
759	127	33	751	124	31	8	3	2
758	144	37	744	136	26	14	8	11
757	86	33	745	82	28	12	4	5
757	315	34	742	306	27	15	9	7
755	91	22	752	91	20	3		2
750	227	13	741	222	10	9	5	3
750	130	22	730	123	12	20	7	10
749	362	59	742	360	53	7	2	6
743	50	13	740	49	10	3	1	3
743	46	16	735	43	8	8	3	8
743	292	32	718	276	24	25	16	8
743	115	23	739	114	23	4	1
742	345	39	734	341	36	8	4	3
742	293	14	740	292	13	2	1	1
741	76	21	733	74	18	8	2	3
740	229	38	726	224	33	14	5	5
739	320	32	724	314	24	15	6	8
739	244	31	727	243	27	12	1	4
738	274	22	728	272	17	10	2	5
738	138	51	736	137	49	2	1	2
737	266	19	726	262	14	11	4	5
736	348	21	726	340	19	10	8	2
735	62	19	730	61	17	5	1	2
733	360	33	718	350	26	15	10	7
733	254	34	722	248	28	11	6	6
732	172	32	715	167	25	17	5	7
731	216	20	722	208	15	9	8	5
728	104	20	724	102	20	4	2
727	89	21	720	88	19	7	1	2
727	40	7	726	40	6	1		1
727	40	7	726	40	6	1		1
726	333	27	718	327	26	8	6	1
726	228	46	700	222	31	26	6	15
726	172	16	715	167	10	11	5	6
726	124	15	723	123	12	3	1	3
726	104	17	723	103	17	3	1
721	268	38	704	261	30	17	7	8
721	159	61	714	156	57	7	3	4
720	135	17	711	131	13	9	4	4
717	80	48	712	78	45	5	2	3
715	77	13	703	75	6	12	2	7
714	216	26	704	215	21	10	1	5
713	215	17	705	213	14	8	2	3
713	116	25	708	114	24	5	2	1
709	85	27	704	84	25	5	1	2
706	110	29	690	104	23	16	6	6
705	371	25	693	361	22	12	10	3
703	325	31	691	319	29	12	6	2
702	181	95	689	179	88	13	2	7
700	233	19	692	229	15	8	4	4
699	42	46	678	41	34	21	1	12
696	274	11	689	270	9	7	4	2
695	69	36	686	69	31	9		5
694	116	23	675	109	15	19	7	8
694	112	59	693	111	59	1	1
693	325	32	676	315	27	17	10	5
686	282	26	669	276	19	17	6	7
686	149	25	677	145	19	9	4	6
685	285	44	670	279	37	15	6	7
685	144	19	677	143	16	8	1	3
685	108	46	665	102	33	20	6	13
684	267	36	666	260	27	18	7	9
684	108	17	680	105	15	4	3	2
683	260	29	664	251	22	19	9	7
682	102	20	671	97	15	11	5	5
681	218	18	675	216	14	6	2	4
679	53	25	675	53	24	4		1
679	295	19	670	288	13	9	7	6
679	283	18	669	278	13	10	5	5
679	199	24	673	198	21	6	1	3
677	76	12	671	75	11	6	1	1
677	279	11	674	277	9	3	2	2
676	224	40	658	215	32	18	9	8
672	66	16	663	63	11	9	3	5
671	55	16	666	54	15	5	1	1
671	264	30	659	258	23	12	6	7
671	120	48	667	118	45	4	2	3
670	86	4	668	85	4	2	1
668	44	30	658	44	25	10		5
666	46	35	654	46	28	12		7
665	149	10	664	148	9	1	1	1
663	229	29	655	224	23	8	5	6
662	80	39	656	78	35	6	2	4
662	136	14	660	135	13	2	1	1
660	98	22	653	97	20	7	1	2
660	34	31	646	34	24	14		7
660	308	17	648	298	14	12	10	3
660	247	11	655	243	9	5	4	2
659	141	70	655	140	66	4	1	4
657	216	7	651	211	6	6	5	1
657	201	15	655	199	14	2	2	1
657	122	14	650	119	13	7	3	1
655	56	19	653	56	17	2		2
655	53	21	650	53	19	5		2
654	240	26	640	231	19	14	9	7
653	197	30	639	194	24	14	3	6
653	159	16	644	157	11	9	2	5
651	107	23	644	106	20	7	1	3
650	266	27	642	264	24	8	2	3
648	30	31	640	30	28	8		3
647	235	38	624	230	27	23	5	11
647	156	37	624	146	23	23	10	14
644	223	26	641	223	25	3		1
643	240	22	628	230	14	15	10	8
642	82	29	622	77	18	20	5	11
642	56	23	629	56	16	13		7
642	213	39	625	210	31	17	3	8
640	274	47	631	270	40	9	4	7
640	258	37	623	247	30	17	11	7
639	87	18	633	86	16	6	1	2
639	42	40	630	41	35	9	1	5
639	257	32	625	251	25	14	6	7
638	69	21	633	68	19	5	1	2
638	232	9	632	228	8	6	4	1
637	254	26	617	246	15	20	8	11
635	191	25	633	189	24	2	2	1
633	196	32	627	195	29	6	1	3
632	119	27	624	117	22	8	2	5
631	159	42	621	157	36	10	2	6
629	287	32	622	287	30	7		2
629	214	44	610	209	37	19	5	7
628	249	30	607	238	20	21	11	10
628	232	12	626	232	12	2
627	201	23	615	198	19	12	3	4
625	81	15	621	80	14	4	1	1
624	191	28	612	186	25	12	5	3
623	248	29	616	244	25	7	4	4
622	41	28	611	41	23	11		5
621	129	24	605	122	16	16	7	8
621	122	44	607	116	33	14	6	11
621	116	9	613	110	6	8	6	3
620	34	29	610	34	25	10		4
619	192	25	603	185	16	16	7	9
618	98	13	615	97	13	3	1
616	205	14	611	203	13	5	2	1
615	49	18	608	49	15	7		3
615	47	14	606	46	10	9	1	4
614	99	38	609	98	37	5	1	1
614	83	14	606	79	11	8	4	3
613	93	15	611	92	14	2	1	1
612	193	13	600	190	10	12	3	3
610	36	21	602	36	17	8		4
608	89	12	605	86	9	3	3	3
607	287	38	598	280	34	9	7	4
607	252	11	603	248	11	4	4
606	44	25	601	44	22	5		3
604	266	17	595	260	15	9	6	2
603	36	45	590	34	37	13	2	8
602	159	11	594	154	8	8	5	3
601	68	16	596	67	15	5	1	1
601	148	70	592	146	67	9	2	3
600	166	9	598	165	9	2	1
598	70	17	589	66	12	9	4	5
598	195	13	592	192	13	6	3
598	111	45	588	108	40	10	3	5
597	95	16	594	94	16	3	1
597	40	26	591	40	23	6		3
596	106	28	590	105	26	6	1	2
594	246	41	578	238	36	16	8	5
593	218	4	591	217	4	2	1
592	94	14	588	93	14	4	1
592	37	26	580	37	20	12		6
589	39	11	588	39	10	1		1
589	220	12	576	213	9	13	7	3
589	149	11	581	146	9	8	3	2
589	122	54	586	121	52	3	1	2
588	213	13	581	209	10	7	4	3
586	61	14	581	59	12	5	2	2
586	128	6	582	127	4	4	1	2
579	64	12	560	57	7	19	7	5
578	219	25	574	217	21	4	2	4
578	167	8	569	164	5	9	3	3
577	78	22	573	77	21	4	1	1
576	177	26	564	172	21	12	5	5
574	222	25	557	209	19	17	13	6
574	167	19	566	165	16	8	2	3
573	59	23	562	56	16	11	3	7
573	210	16	569	208	15	4	2	1
572	123	10	571	123	9	1		1
571	24	28	565	24	24	6		4
571	221	41	561	219	35	10	2	6
570	244	41	555	236	32	15	8	9
570	244	11	556	230	9	14	14	2
570	160	11	565	158	9	5	2	2
570	150	1	566	147	1	4	3
569	208	23	560	202	21	9	6	2
567	24	5	557	23	3	10	1	2
565	193	32	549	187	25	16	6	7
565	179	6	563	177	6	2	2
565	177	27	556	176	22	9	1	5
565	125	9	564	124	8	1	1	1
564	214	17	554	208	13	10	6	4
564	190	29	554	187	26	10	3	3
563	104	18	554	100	14	9	4	4
561	76	9	556	75	8	5	1	1
560	81	9	556	78	6	4	3	3
560	233	8	556	229	7	4	4	1
560	142	8	555	140	7	5	2	1
560	105	26	555	104	24	5	1	2
559	46	27	554	46	25	5		2
559	248	27	558	247	26	1	1	1
556	71	11	552	70	10	4	1	1
556	121	13	548	118	8	8	3	5
555	242	27	546	237	24	9	5	3
555	215	25	544	211	21	11	4	4
555	123	11	541	116	7	14	7	4
554	198	8	551	197	7	3	1	1
554	102	20	536	97	15	18	5	5
553	235	42	536	225	38	17	10	4
553	232	39	537	222	34	16	10	5
553	224	50	543	221	46	10	3	4
552	252	31	541	247	26	11	5	5
551	36	17	542	36	14	9		3
551	174	10	545	171	10	6	3
547	58	24	542	57	23	5	1	1
547	44	24	538	43	20	9	1	4
547	44	15	544	43	12	3	1	3
546	240	21	544	240	20	2		1
543	194	18	530	190	13	13	4	5
540	175	36	533	175	33	7		3
539	223	31	530	217	25	9	6	6
538	142	4	537	142	4	1
537	27	11	530	25	8	7	2	3
537	222	19	528	216	15	9	6	4
536	180	21	525	177	18	11	3	3
535	55	6	532	53	5	3	2	1
535	154	30	532	154	28	3		2
534	236	51	510	225	42	24	11	9
534	149	29	524	145	27	10	4	2
531	61	10	524	59	8	7	2	2
531	56		529	55		2	1
530	189	9	524	187	7	6	2	2
530	175	5	523	169	4	7	6	1
528	138	26	512	132	17	16	6	9
527	69	11	522	68	11	5	1
526	42	6	524	41	5	2	1	1
526	25	13	519	25	10	7		3
525	108	35	521	106	33	4	2	2
524	51	8	521	50	8	3	1
524	198	22	514	194	18	10	4	4
522	73	10	515	69	6	7	4	4
521	61	19	518	60	19	3	1
521	159	5	516	156	4	5	3	1
520	180	12	509	174	9	11	6	3
520	131	20	518	130	19	2	1	1
519	83	16	514	80	15	5	3	1
519	251	22	510	243	19	9	8	3
517	204	22	510	204	19	7		3
516	59	28	508	59	25	8		3
516	29	22	504	29	17	12		5
516	199	30	508	198	26	8	1	4
516	183	10	506	180	8	10	3	2
515	221	38	503	213	32	12	8	6
515	153	16	503	146	11	12	7	5
514	84	36	513	84	35	1		1
513	192	28	504	187	23	9	5	5
511	76	3	510	76	3	1
511	69	14	507	67	13	4	2	1
510	89	52	509	89	51	1		1
510	29	8	509	29	7	1		1
510	100	9	504	97	6	6	3	3
509	159	45	493	152	33	16	7	12
508	37	22	502	36	20	6	1	2
507	214	21	492	210	12	15	4	9
506	139	15	500	135	12	6	4	3
505	163	22	495	160	17	10	3	5
504	41	37	490	33	23	14	8	14
502	74	16	500	73	15	2	1	1
501	170	10	491	164	7	10	6	3
500	169	25	489	163	21	11	6	4
500	120	17	494	116	14	6	4	3
499	195	4	497	194	3	2	1	1
499	187	13	495	184	11	4	3	2
499	165	28	479	155	20	20	10	8
499	111	10	495	110	9	4	1	1
498	53	19	489	53	15	9		4
498	22	7	495	21	6	3	1	1
496	26	9	491	25	7	5	1	2
496	23	7	495	23	6	1		1
496	146	24	490	146	21	6		3
494	212	37	475	204	27	19	8	10
494	158	7	484	153	5	10	5	2
493	237	19	480	227	15	13	10	4
493	22	7	492	22	6	1		1
492	22	8	491	22	7	1		1
492	197	14	481	193	9	11	4	5
492	175	30	473	171	20	19	4	10
492	101	30	474	96	19	18	5	11
491	69	15	487	68	15	4	1
490	21	7	489	21	6	1		1
489	180	17	480	174	14	9	6	3
488	22	7	487	22	6	1		1
487	73	13	481	71	11	6	2	2
487	26	8	485	25	6	2	1	2
487	243	32	479	240	28	8	3	4
486	249	24	481	249	23	5		1
486	21	7	485	21	6	1		1
485	208	22	482	207	21	3	1	1
484	22	8	483	22	7	1		1
484	138	4	480	136	3	4	2	1
484	125	7	480	123	6	4	2	1
483	62	16	480	61	14	3	1	2
483	22	17	482	22	16	1		1
482	171	32	469	166	25	13	5	7
482	107	7	479	106	7	3	1
481	53	6	478	52	5	3	1	1
481	243	21	471	237	16	10	6	5
481	23	8	480	23	7	1		1
481	114	14	470	107	9	11	7	5
480	22	9	478	21	7	2	1	2
480	166	12	474	163	10	6	3	2
480	122	13	472	120	10	8	2	3
479	20	8	478	20	7	1		1
479	19	7	478	19	6	1		1
478	20	9	477	20	8	1		1
478	20	7	477	20	6	1		1
478	20	7	477	20	6	1		1
477	32	18	468	32	15	9		3
477	23	11	475	22	9	2	1	2
477	214	20	465	205	15	12	9	5
477	21	8	476	21	7	1		1
477	20	7	476	20	6	1		1
477	20	7	476	20	6	1		1
477	19	7	476	19	6	1		1
477	188	20	468	183	14	9	5	6
477	17	18	470	17	13	7		5
476	55	4	473	53	3	3	2	1
476	22	10	472	19	6	4	3	4
476	21	9	475	21	8	1		1
476	21	8	475	21	7	1		1
476	21	10	474	20	8	2	1	2
476	19	7	475	19	6	1		1
476	152	23	467	149	19	9	3	4
476	125	14	464	120	9	12	5	5
475	21	8	474	21	7	1		1
475	21	8	473	20	6	2	1	2
475	209	27	464	202	23	11	7	4
475	20	9	474	20	8	1		1
475	20	8	474	20	7	1		1
475	20	7	474	20	6	1		1
475	20	7	474	20	6	1		1
475	19	7	474	19	6	1		1
475	121	25	464	119	20	11	2	5
474	20	8	473	20	7	1		1
474	20	8	473	20	7	1		1
474	20	8	473	20	7	1		1
474	20	8	473	20	7	1		1
474	20	8	472	19	6	2	1	2
474	20	8	472	19	6	2	1	2
474	20	7	473	20	6	1		1
474	19	8	473	19	7	1		1
474	19	7	473	19	6	1		1
474	19	7	473	19	6	1		1
474	19	7	473	19	6	1		1
474	19	7	473	19	6	1		1
474	19	7	473	19	6	1		1
474	19	7	473	19	6	1		1
474	19	7	473	19	6	1		1
474	160	24	463	154	20	11	6	4
473	47	8	469	46	8	4	1
473	19	7	472	19	6	1		1
473	19	7	472	19	6	1		1
473	19	7	472	19	6	1		1
473	19	7	472	19	6	1		1
473	19	7	472	19	6	1		1
473	19	7	472	19	6	1		1
473	19	7	472	19	6	1		1
473	19	7	472	19	6	1		1
473	19	7	472	19	6	1		1
473	19	7	472	19	6	1		1
473	19	7	472	19	6	1		1
473	19	7	472	19	6	1		1
473	19	7	472	19	6	1		1
473	19	7	472	19	6	1		1
473	19	7	472	19	6	1		1
473	19	7	472	19	6	1		1
473	19	7	472	19	6	1		1
473	19	7	472	19	6	1		1
473	19	7	472	19	6	1		1
473	19	7	472	19	6	1		1
473	19	7	472	19	6	1		1
473	19	7	472	19	6	1		1
473	19	7	472	19	6	1		1
473	19	7	472	19	6	1		1
473	19	7	472	19	6	1		1
473	19	7	472	19	6	1		1
473	19	7	472	19	6	1		1
473	19	7	472	19	6	1		1
473	19	7	472	19	6	1		1
473	19	7	472	19	6	1		1
473	19	7	472	19	6	1		1
473	19	7	472	19	6	1		1
473	19	7	472	19	6	1		1
473	19	7	472	19	6	1		1
473	19	7	472	19	6	1		1
473	19	7	472	19	6	1		1
473	19	7	472	19	6	1		1
473	19	7	472	19	6	1		1
473	19	7	472	19	6	1		1
473	19	7	472	19	6	1		1
473	19	7	472	19	6	1		1
473	19	7	472	19	6	1		1
473	19	7	472	19	6	1		1
473	19	7	472	19	6	1		1
473	19	7	472	19	6	1		1
473	19	7	472	19	6	1		1
473	19	7	472	19	6	1		1
473	19	7	472	19	6	1		1
473	19	7	472	19	6	1		1
473	19	7	472	19	6	1		1
473	19	7	472	19	6	1		1
473	19	7	472	19	6	1		1
473	19	7	472	19	6	1		1
473	19	7	472	19	6	1		1
473	19	7	472	19	6	1		1
473	19	7	472	19	6	1		1
473	19	7	472	19	6	1		1
473	19	7	472	19	6	1		1
473	19	7	472	19	6	1		1
473	19	7	472	19	6	1		1
473	19	7	472	19	6	1		1
473	19	7	472	19	6	1		1
473	19	7	472	19	6	1		1
473	19	7	472	19	6	1		1
473	19	7	472	19	6	1		1
473	19	7	472	19	6	1		1
473	19	7	472	19	6	1		1
473	19	7	472	19	6	1		1
473	19	7	472	19	6	1		1
473	19	7	472	19	6	1		1
473	19	7	472	19	6	1		1
473	19	7	472	19	6	1		1
473	19	7	472	19	6	1		1
473	19	7	472	19	6	1		1
473	19	7	472	19	6	1		1
473	19	7	472	19	6	1		1
473	19	7	472	19	6	1		1
473	19	7	472	19	6	1		1
473	19	7	472	19	6	1		1
473	19	7	472	19	6	1		1
472	43		470	42		2	1
472	34	26	470	34	24	2		2
470	163	10	465	161	9	5	2	1
470	155	13	459	149	9	11	6	4
469	19	3	468	18	2	1	1	1
469	124	6	464	121	4	5	3	2
468	224	23	465	222	22	3	2	1
468	190	22	462	187	20	6	3	2
468	18	2	468	18	2
467	24	27	456	24	20	11		7
465	238	27	451	227	22	14	11	5
465	120	19	457	115	16	8	5	3
464	149	9	458	147	9	6	2
464	142	30	446	136	25	18	6	5
463	61	10	460	60	10	3	1
463	134	5	455	132	3	8	2	2
462	41	17	458	39	16	4	2	1
462	146	43	453	141	38	9	5	5
462	134	7	455	131	6	7	3	1
460	79	15	455	77	12	5	2	3
460	114	16	454	112	14	6	2	2
459	46	7	456	45	7	3	1
459	170	48	450	165	43	9	5	5
459	164	23	450	161	17	9	3	6
457	69	26	443	65	21	14	4	5
457	165	20	449	159	19	8	6	1
457	122	28	444	118	24	13	4	4
456	46	8	453	45	8	3	1
456	153	32	448	150	29	8	3	3
455	67	8	453	66	7	2	1	1
455	107	34	449	105	28	6	2	6
453	100	15	448	98	14	5	2	1
452	42	20	450	42	18	2		2
451	226	28	449	226	28	2
450	49		448	48		2	1
450	145	24	439	139	19	11	6	5
449	225	25	430	214	18	19	11	7
449	114	11	445	112	8	4	2	3
448	114	10	441	112	7	7	2	3
446	43	23	439	43	18	7		5
445	47		443	46		2	1
444	32	19	438	32	16	6		3
444	228	19	438	223	17	6	5	2
444	173	19	431	170	13	13	3	6
443	173	21	438	170	18	5	3	3
443	154	15	430	148	11	13	6	4
443	126	11	436	123	8	7	3	3
442	187	6	441	186	6	1	1
441	159	16	428	155	10	13	4	6
441	136	10	440	135	10	1	1
439	124	31	425	117	26	14	7	5
435	56	13	435	56	13
435	176	19	422	173	14	13	3	5
435	154	17	426	151	14	9	3	3
434	47	8	429	46	7	5	1	1
434	161	13	420	154	7	14	7	6
434	105	13	427	101	9	7	4	4
431	54	6	429	53	5	2	1	1
431	149	26	421	148	20	10	1	6
430	60	33	427	58	31	3	2	2
430	27	16	421	27	12	9		4
429	141	24	427	140	22	2	1	2
429	138	6	421	134	4	8	4	2
428	92	7	424	90	5	4	2	2
428	122	15	414	115	9	14	7	6
427	49	5	424	48	5	3	1
426	42		424	41		2	1
424	44	4	420	42	2	4	2	2
424	43		422	42		2	1
423	73	5	422	72	5	1	1
422	34	3	419	33	3	3	1
421	50	6	416	49	4	5	1	2
421	44	2	418	42	1	3	2	1
421	41		419	40		2	1
421	38	6	418	37	6	3	1
421	187	13	417	185	11	4	2	2
421	150	23	413	144	19	8	6	4
420	45	1	417	43		3	2	1
420	153	14	404	146	9	16	7	5
419	45	2	416	43	1	3	2	1
419	165	15	414	162	14	5	3	1
419	126	12	416	125	11	3	1	1
417	50	20	410	48	16	7	2	4
417	43		415	42		2	1
416	44		414	43		2	1
416	16	23	405	16	17	11		6
414	55	8	413	55	8	1
414	43	6	411	42	6	3	1
414	132	23	399	127	17	15	5	6
414	112	9	413	111	8	1	1	1
413	88	7	410	86	5	3	2	2
413	79	9	412	79	8	1		1
413	43		411	42		2	1
413	217	29	388	201	19	25	16	10
413	155	25	404	152	20	9	3	5
413	119	3	408	117	3	5	2
412	197	9	401	193	5	11	4	4
411	43		409	42		2	1
411	174	11	406	173	9	5	1	2
410	99	82	401	95	78	9	4	4
410	43		408	42		2	1
410	41	1	408	40	1	2	1
410	127	16	400	123	11	10	4	5
409	42		407	41		2	1
409	178	24	409	178	24
408	108	13	400	106	10	8	2	3
407	60	41	405	59	39	2	1	2
407	170	14	398	164	10	9	6	4
406	40	5	403	39	5	3	1
406	145	42	382	134	31	24	11	11
406	134	3	404	133	3	2	1
405	69	6	404	69	5	1		1
405	16	7	404	16	7	1
404	43	5	401	42	5	3	1
403	41	7	400	40	7	3	1
403	148	6	401	147	5	2	1	1
401	168	22	395	166	20	6	2	2
399	117	7	391	113	4	8	4	3
399	113	16	389	111	13	10	2	3
398	96	6	391	93	4	7	3	2
398	74	7	392	71	6	6	3	1
398	38	6	395	37	6	3	1
398	136	31	390	134	25	8	2	6
396	37	10	392	36	9	4	1	1
395	39	6	392	38	6	3	1
395	125	5	388	123	3	7	2	2
395	114	21	386	111	17	9	3	4
394	80	5	392	79	5	2	1
394	17	3	390	16		4	1	3
394	145	8	390	143	6	4	2	2
394	122	4	389	120	4	5	2
392	92	7	388	89	5	4	3	2
392	39	5	389	38	5	3	1
392	32	24	378	30	16	14	2	8
392	121	38	386	115	33	6	6	5
392	120	5	383	116	3	9	4	2
392	110	10	387	106	6	5	4	4
391	9	2	390	9	2	1
391	22	15	386	22	14	5		1
390	153	11	381	147	7	9	6	4
386	143	14	372	138	9	14	5	5
386	116	24	383	116	22	3		2
385	113	4	378	111	3	7	2	1
385	111	9	383	110	7	2	1	2
384	78	20	376	74	17	8	4	3
383	117	4	378	114	3	5	3	1
383	104	7	379	102	5	4	2	2
382	151	14	376	146	12	6	5	2
381	59	8	379	58	7	2	1	1
381	20	8	378	19	6	3	1	2
379	107	21	374	104	17	5	3	4
378	109	10	373	107	7	5	2	3
377	123	31	369	121	26	8	2	5
377	103	16	372	101	15	5	2	1
376	116	2	371	114	2	5	2
375	50		373	49		2	1
375	102	42	364	98	34	11	4	8
373	116	5	369	114	4	4	2	1
372	46	13	365	45	8	7	1	5
372	23	7	368	21	5	4	2	2
370	65	15	365	63	13	5	2	2
370	59	7	360	56	3	10	3	4
370	153	9	361	146	5	9	7	4
370	138	15	362	135	12	8	3	3
368	150	13	361	146	9	7	4	4
368	141	8	362	138	7	6	3	1
367	87	9	361	85	8	6	2	1
367	152	8	360	151	6	7	1	2
366	90	13	359	88	11	7	2	2
366	17	15	360	17	12	6		3
365	57	6	363	55	5	2	2	1
365	148	28	355	142	22	10	6	6
364	11	4	363	11	3	1		1
364	109	4	357	106	3	7	3	1
363	135	24	359	135	22	4		2
363	128	19	359	127	16	4	1	3
362	115	5	352	108	2	10	7	3
361	32	3	361	32	3
361	19	10	356	19	8	5		2
361	102	3	356	100	3	5	2
360	71	11	358	69	9	2	2	2
360	68	8	357	68	7	3		1
360	110	10	360	110	10
359	108	2	354	106	2	5	2
358	55	15	354	54	12	4	1	3
358	49	4	357	48	3	1	1	1
358	32	1	356	31	1	2	1
358	168	12	348	159	9	10	9	3
358	105	5	353	103	5	5	2
357	128	36	348	124	31	9	4	5
356	36	1	353	34		3	2	1
356	28	5	355	27	4	1	1	1
356	103	2	351	101	2	5	2
355	81	6	347	77	3	8	4	3
355	167	16	345	158	14	10	9	2
355	106	15	346	104	11	9	2	4
354	110	7	349	108	7	5	2
354	108	5	347	105	4	7	3	1
353	125	3	350	125	3	3
353	109	6	347	107	6	6	2
353	108	3	348	106	3	5	2
353	107	2	348	105	2	5	2
352	105	2	347	103	2	5	2
351	86	5	350	85	4	1	1	1
351	84	15	348	84	14	3		1
351	171	15	339	161	11	12	10	4
350	95	7	348	93	7	2	2
350	64	44	349	63	43	1	1	1
350	163	32	339	156	26	11	7	6
349	47	4	349	47	4
349	113	25	335	109	16	14	4	9
348	159	28	336	153	22	12	6	6
347	104	2	342	102	2	5	2
346	99	9	339	96	6	7	3	3
346	30	7	338	27	2	8	3	5
346	148	12	343	147	11	3	1	1
346	109	6	346	109	6
345	67	16	341	64	13	4	3	3
345	103	2	340	101	2	5	2
345	102	2	340	100	2	5	2
343	131	17	327	121	10	16	10	7
342	104	5	333	99	2	9	5	3
342	103	3	335	101	3	7	2
341	28	6	340	28	6	1
341	101	2	336	99	2	5	2
340	103	4	334	101	3	6	2	1
340	103	3	335	101	3	5	2
340	102	3	335	100	3	5	2
339	135	15	336	134	14	3	1	1
339	103	2	334	101	2	5	2
339	101	2	334	99	2	5	2
338	41	1	337	41	1	1
338	156	20	327	147	15	11	9	5
338	117	22	327	111	18	11	6	4
338	101	4	332	98	3	6	3	1
338	101	2	333	99	2	5	2
338	101	2	333	99	2	5	2
338	100	3	331	98	2	7	2	1
337	41		335	40		2	1
337	159	13	323	146	7	14	13	6
337	122	26	330	121	20	7	1	6
337	101	3	332	99	3	5	2
337	101	2	332	99	2	5	2
337	100	2	332	98	2	5	2
336	36	2	334	35	1	2	1	1
336	29	10	333	29	9	3		1
336	25	16	328	25	13	8		3
336	162	17	325	152	13	11	10	4
336	119	5	331	115	4	5	4	1
336	100	2	331	98	2	5	2
336	100	2	331	98	2	5	2
335	145	17	326	142	13	9	3	4
335	124	6	333	123	6	2	1
335	100	2	330	98	2	5	2
335	100	2	330	98	2	5	2
335	100	2	330	98	2	5	2
335	100	2	330	98	2	5	2
335	100	2	330	98	2	5	2
335	100	2	330	98	2	5	2
335	100	2	330	98	2	5	2
335	100	2	330	98	2	5	2
335	100	2	330	98	2	5	2
334	96	14	324	94	11	10	2	3
334	82	4	332	81	3	2	1	1
334	42	20	331	42	18	3		2
332	75	7	331	75	7	1
332	59	15	327	59	12	5		3
332	101	4	327	97	2	5	4	2
331	83	15	321	81	9	10	2	6
331	64	10	330	64	10	1
331	43	4	327	40	2	4	3	2
331	100	9	327	98	6	4	2	3
330	113	17	320	109	13	10	4	4
329	37		327	36		2	1
328	32		326	31		2	1
328	133	28	320	129	24	8	4	4
327	96	10	326	96	10	1
327	42	5	326	41	4	1	1	1
326	55	16	325	55	16	1
326	105	10	321	103	7	5	2	3
325	18	10	316	17	6	9	1	4
324	68	7	324	68	7
323	12	13	320	11	10	3	1	3
322	85	9	318	82	8	4	3	1
322	36	5	319	35	4	3	1	1
322	142	7	316	140	3	6	2	4
321	153	5	316	148	3	5	5	2
320	121	7	320	121	7
320	107	19	310	104	15	10	3	4
319	92	10	319	92	10
319	113	13	310	108	9	9	5	4
319	104	6	315	101	4	4	3	2
318	29	16	313	27	12	5	2	4
317	92	23	312	91	20	5	1	3
317	88	20	314	86	17	3	2	3
316	31	3	313	29	2	3	2	1
316	20	26	313	20	24	3		2
316	125	18	313	125	16	3		2
315	83	13	309	79	10	6	4	3
315	81	12	307	78	11	8	3	1
315	62	8	314	62	8	1
315	23	1	315	23	1
315	119	18	306	111	14	9	8	4
314	98	16	314	98	16
314	18	6	314	18	6
314	18	24	308	18	19	6		5
314	15	14	307	14	10	7	1	4
314	132	13	304	129	9	10	3	4
313	90	6	307	87	3	6	3	3
311	99	11	304	96	9	7	3	2
311	65	6	306	63	3	5	2	3
311	123	11	298	116	6	13	7	5
310	69	17	304	67	16	6	2	1
310	21	17	299	21	13	11		4
310	125	20	306	123	18	4	2	2
308	80	31	299	76	23	9	4	8
308	68	21	300	64	18	8	4	3
308	35	1	308	35	1
307	128	10	303	125	8	4	3	2
306	90	8	305	89	7	1	1	1
306	143	16	303	143	15	3		1
305	70	11	300	68	10	5	2	1
305	35	1	303	34	1	2	1
305	155	21	292	148	16	13	7	5
305	115	13	300	113	10	5	2	3
304	126	9	297	122	7	7	4	2
304	100	5	300	97	3	4	3	2
302	95	12	297	94	9	5	1	3
302	94	5	298	93	4	4	1	1
302	78	8	302	78	8
302	132	16	300	131	15	2	1	1
301	100	5	297	99	4	4	1	1
300	83	4	296	81	2	4	2	2
300	39	12	297	39	10	3		2
300	36	1	300	36	1
299	80	9	297	78	9	2	2
299	73	8	292	70	7	7	3	1
299	54	11	294	54	10	5		1
299	31	4	299	31	4
299	128	25	287	120	19	12	8	6
298	125	9	297	125	9	1
298	12	10	287	10	8	11	2	2
295	60	17	287	57	15	8	3	2
295	48	6	293	48	5	2		1
295	140	8	289	138	5	6	2	3
294	80	7	288	78	4	6	2	3
294	71	1	293	70	1	1	1
294	47	14	292	47	14	2
294	22	15	291	22	13	3		2
294	14	7	285	13	3	9	1	4
294	132	26	284	129	21	10	3	5
294	13	2	293	12	1	1	1	1
293	48	6	289	47	4	4	1	2
293	31		293	31
293	130	14	293	130	14
292	67	10	286	65	9	6	2	1
292	17	9	285	17	8	7		1
291	84	5	290	83	4	1	1	1
291	51	5	291	51	5
290	23	3	288	22	3	2	1
289	25	3	288	24	2	1	1	1
288	51	25	277	45	19	11	6	6
288	26		287	25		1	1
287	62	14	278	58	11	9	4	3
287	19	12	285	18	10	2	1	2
287	148	1	282	145		5	3	1
287	122	17	282	119	15	5	3	2
286	91	12	283	90	11	3	1	1
286	83	8	278	81	6	8	2	2
285	91	11	280	88	9	5	3	2
285	51	12	284	51	12	1
285	40	3	283	38	1	2	2	2
285	22	11	278	22	8	7		3
284	66	8	280	66	5	4		3
283	36	3	283	36	3
282	83	6	282	83	6
282	26	15	281	26	14	1		1
281	26	1	281	26	1
281	19	11	275	16	7	6	3	4
280	95	12	267	91	7	13	4	5
279	94	6	274	91	4	5	3	2
279	71	3	278	70	2	1	1	1
279	56	15	273	54	12	6	2	3
279	50	4	278	50	4	1
279	36	4	275	35	1	4	1	3
279	104	4	276	104	3	3		1
278	22	17	275	22	15	3		2
277	31	3	277	31	3
276	33	4	274	32	4	2	1
276	23	10	268	23	8	8		2
275	84	5	271	84	3	4		2
275	27	2	275	27	2
274	97	10	273	96	10	1	1
273	96	15	270	94	13	3	2	2
273	82	7	265	79	3	8	3	4
273	23	8	266	21	5	7	2	3
273	100	13	265	97	11	8	3	2
272	72	11	272	72	11
272	62	6	270	62	5	2		1
272	26	1	272	26	1
272	25	11	263	22	6	9	3	5
272	23	1	272	23	1
272	16	3	270	15	3	2	1
272	16	2	270	15	2	2	1
271	85	11	265	82	8	6	3	3
271	28	2	270	28	2	1
271	11	15	268	11	13	3		2
270	55	9	262	53	7	8	2	2
270	25	1	269	25		1		1
270	142	17	261	136	15	9	6	2
270	114	9	265	112	7	5	2	2
269	44	16	258	39	10	11	5	6
269	131	14	265	128	11	4	3	3
267	66	12	266	66	12	1
267	19	6	266	19	6	1
267	129	13	261	128	11	6	1	2
266	25	2	263	23	1	3	2	1
266	19	16	258	19	12	8		4
265	40	9	260	39	6	5	1	3
265	28	3	264	27	2	1	1	1
265	113	17	255	109	14	10	4	3
265	106	11	256	100	6	9	6	5
264	70	5	260	69	4	4	1	1
264	26	3	262	25	1	2	1	2
264	26	2	261	25	1	3	1	1
264	24	2	264	24	2
263	90	11	261	89	9	2	1	2
263	89	5	260	88	5	3	1
263	32	26	261	32	25	2		1
262	83	6	259	81	6	3	2
262	65	14	253	62	11	9	3	3
262	49	9	251	46	6	11	3	3
262	24	1	262	24	1
262	19	5	261	18	4	1	1	1
261	59	30	252	56	23	9	3	7
261	3	8	257	2	7	4	1	1
260	8	15	251	8	11	9		4
260	14	5	258	14	3	2		2
259	74	4	259	74	4
259	14	2	258	13	1	1	1	1
258	93	10	257	92	9	1	1	1
258	88	6	258	88	6
257	66	7	252	64	6	5	2	1
257	45	6	256	44	6	1	1
257	24	5	257	24	5
257	24		257	24
256	93	4	254	93	3	2		1
256	70	5	254	70	4	2		1
256	60	9	255	60	8	1		1
256	24	3	254	22	2	2	2	1
256	22	1	256	22	1
256	19	12	249	19	7	7		5
255	61	15	241	55	11	14	6	4
255	113	6	253	111	5	2	2	1
254	93	5	251	90	4	3	3	1
254	43	48	249	40	45	5	3	3
254	20		254	20
254	17		254	17
254	15	11	253	15	10	1		1
253	75	9	248	71	7	5	4	2
253	52	11	251	50	9	2	2	2
252	56	5	248	55	3	4	1	2
251	22	1	251	22	1
250	79	11	248	79	10	2		1
250	54	13	245	52	12	5	2	1
250	53	9	245	51	8	5	2	1
250	22		249	22		1
250	20	10	248	20	8	2		2
250	107	4	247	105	3	3	2	1
249	16	4	246	15	2	3	1	2
248	25	10	244	25	8	4		2
248	17		248	17
246	78	5	245	78	5	1
246	7		246	7
246	22	2	246	22	2
246	21		246	21
245	83	6	242	82	4	3	1	2
244	86	1	241	85	1	3	1
244	54	14	239	52	13	5	2	1
244	20	2	244	20	2
244	18		244	18
244	18		244	18
244	10	14	238	10	11	6		3
243	17	1	241	16	1	2	1
243	17		243	17
242	6	3	241	6	2	1		1
242	57	17	236	55	15	6	2	2
242	48	15	230	43	10	12	5	5
242	24	1	239	22		3	2	1
241	33	9	237	33	7	4		2
241	20	1	240	19		1	1	1
239	95	8	238	94	7	1	1	1
239	75	6	239	75	6
239	61	13	230	58	10	9	3	3
239	21		239	21
239	18	1	239	18	1
239	17		239	17
238	23		238	23
238	20	10	234	20	8	4		2
238	16		238	16
237	8	9	237	8	9
237	19		237	19
237	18	1	237	18	1
236	19	1	236	19	1
236	17		236	17
236	17		236	17
235	7	8	234	7	7	1		1
235	62	2	234	62	1	1		1
235	19		235	19
235	16		235	16
234	65	22	233	65	22	1
234	63	8	229	62	7	5	1	1
234	48	17	229	46	16	5	2	1
234	18		234	18
234	17		234	17
234	17		234	17
234	16		234	16
233	95	22	221	91	16	12	4	6
233	29	4	231	29	4	2
233	26	2	232	25	1	1	1	1
233	19		231	18		2	1
233	18	3	229	16	2	4	2	1
233	17		233	17
233	16		233	16
233	104	15	228	100	13	5	4	2
232	44	9	227	42	8	5	2	1
232	17	1	232	17	1
232	17		232	17
232	17		232	17
232	16		232	16
232	16		232	16
232	16		232	16
232	16		232	16
231	48	10	231	48	10
231	16		231	16
231	16		231	16
231	16		231	16
231	16		231	16
231	16		231	16
231	16		231	16
231	16		231	16
231	16		231	16
231	16		231	16
231	16		231	16
231	16		231	16
231	16		231	16
231	16		231	16
231	16		231	16
231	16		231	16
231	16		231	16
231	16		231	16
230	63	3	230	63	3
229	77	7	228	77	6	1		1
229	48	26	225	46	24	4	2	2
229	34	9	227	33	7	2	1	2
229	101	12	227	99	11	2	2	1
226	84	13	221	83	10	5	1	3
226	20	1	226	20	1
226	15	13	219	12	9	7	3	4
225	113	3	223	111	2	2	2	1
224	71	5	223	70	4	1	1	1
223	33	6	219	33	3	4		3
221	50	12	213	49	7	8	1	5
220	94	2	220	94	2
220	85	17	212	81	14	8	4	3
220	42	7	216	42	4	4		3
220	18	10	213	18	6	7		4
220	16		218	15		2	1
219	9	10	216	9	8	3		2
219	62	11	215	60	10	4	2	1
219	19	10	215	16	6	4	3	4
219	15	6	213	15	3	6		3
218	72	11	218	72	11
218	45	27	207	42	16	11	3	11
217	56	3	215	56	3	2
216	88	7	216	88	7
216	43	6	214	42	4	2	1	2
216	22	11	210	22	8	6		3
215	67	4	210	66	3	5	1	1
214	16	10	211	15	8	3	1	2
213	82	16	211	81	14	2	1	2
213	75	10	211	75	9	2		1
213	16	2	210	14	1	3	2	1
212	44	5	207	42	4	5	2	1
211	81	9	207	79	6	4	2	3
211	74	24	198	71	17	13	3	7
211	72	14	205	72	11	6		3
211	69	2	208	67	1	3	2	1
211	37	13	205	35	11	6	2	2
210	55	6	207	53	4	3	2	2
209	8	11	206	8	10	3		1
209	79	18	199	76	12	10	3	6
209	33	12	205	32	10	4	1	2
209	106	7	204	102	5	5	4	2
208	82	15	204	79	11	4	3	4
208	78	4	208	78	4
207	15		205	14		2	1
206	49	7	205	48	7	1	1
206	30	8	206	30	8
206	25	7	205	25	6	1		1
205	88	9	203	87	7	2	1	2
205	86	19	200	83	17	5	3	2
205	51	4	205	51	4
205	26	4	202	24	3	3	2	1
205	24	9	202	24	7	3		2
205	15	2	201	13		4	2	2
205	13	13	198	13	9	7		4
205	10		203	9		2	1
204	87	12	204	87	12
204	27	2	201	27		3		2
204	13	1	202	12	1	2	1
203	16		201	15		2	1
203	11		201	10		2	1
202	74	10	198	72	9	4	2	1
202	31	5	197	29	4	5	2	1
201	75	15	193	70	12	8	5	3
201	26	4	200	25	3	1	1	1
200	54	12	193	54	8	7		4
200	34	20	197	34	18	3		2
200	14	5	199	14	4	1		1
199	48	2	198	48	1	1		1
199	44	1	199	44	1
199	43	4	193	40		6	3	4
199	30	7	194	28	6	5	2	1
199	101	16	196	99	14	3	2	2
198	15		196	14		2	1
197	71	5	195	70	4	2	1	1
197	16		195	15		2	1
196	73	2	194	72	1	2	1	1
196	12		194	11		2	1
195	70	13	194	69	12	1	1	1
195	55	1	194	55	1	1
195	47	3	195	47	3
194	52	13	188	52	9	6		4
194	22	11	188	22	8	6		3
194	12	8	192	12	7	2		1
194	12		192	11		2	1
193	58	23	184	54	18	9	4	5
193	54	7	186	50	3	7	4	4
193	17		191	16		2	1
193	10		191	9		2	1
192	80	17	187	78	15	5	2	2
192	61	11	191	60	10	1	1	1
192	57	6	189	55	5	3	2	1
192	38	6	192	38	6
192	26	4	191	25	3	1	1	1
191	77	11	185	75	10	6	2	1
191	56	3	191	56	3
191	33	6	186	31	5	5	2	1
190	8		188	7		2	1
190	7	8	189	7	7	1		1
190	44	9	186	41	6	4	3	3
190	43		190	43
190	16	1	189	15	1	1	1
189	92	5	186	89	4	3	3	1
189	86	7	185	83	5	4	3	2
189	80	11	188	79	11	1	1
189	38	2	188	38	2	1
189	16	3	187	15	3	2	1
188	77	11	187	76	10	1	1	1
188	12	1	186	11	1	2	1
187	62	6	181	61	4	6	1	2
187	40	3	184	38	1	3	2	2
187	26	20	184	25	18	3	1	2
187	26	15	180	24	13	7	2	2
187	16	5	183	14	3	4	2	2
187	14	3	184	13	1	3	1	2
186	59	4	183	57	2	3	2	2
186	41		185	40		1	1
185	18	1	184	17		1	1	1
185	10		183	9		2	1
184	9		182	8		2	1
184	47	6	184	47	6
184	34	16	181	33	14	3	1	2
184	31	4	182	29	3	2	2	1
184	24	5	184	24	5
184	21	8	181	21	6	3		2
183	43	5	179	42	4	4	1	1
183	25	10	176	23	9	7	2	1
183	19	7	179	19	5	4		2
183	10		181	9		2	1
182	73	10	172	69	4	10	4	6
182	46	7	177	45	5	5	1	2
182	10		180	9		2	1
181	9	1	179	8	1	2	1
181	55		180	54		1	1
180	9	12	178	9	10	2		2
180	9		178	8		2	1
180	26	5	175	24	4	5	2	1
180	10	2	178	9	2	2	1
179	9	2	177	8	2	2	1
179	60	4	177	60	4	2
179	29	7	172	27	5	7	2	2
178	74	13	168	67	9	10	7	4
178	54	2	175	53	2	3	1
178	48	5	176	47	5	2	1
177	9		175	8		2	1
177	9		175	8		2	1
177	75	11	173	75	10	4		1
177	10	2	175	9	2	2	1
176	9	1	173	7		3	2	1
176	9		174	8		2	1
176	67	10	170	64	7	6	3	3
176	36	16	176	36	16
176	24	5	171	22	4	5	2	1
176	11		174	10		2	1
175	83	18	168	79	15	7	4	3
175	30	4	172	28	1	3	2	3
175	10	1	173	9	1	2	1
174	8		172	7		2	1
174	8		172	7		2	1
174	8		172	7		2	1
174	44	4	173	44	4	1
174	32	7	173	31	6	1	1	1
174	29	8	174	29	8
174	26	11	172	24	9	2	2	2
174	16	6	171	16	4	3		2
174	10	3	173	9	2	1	1	1
173	9		171	8		2	1
173	55	5	168	54	5	5	1
173	10		171	9		2	1
173	10		171	9		2	1
172	9		170	8		2	1
172	8		170	7		2	1
172	10		170	9		2	1
171	9		169	8		2	1
171	8		169	7		2	1
171	50	7	163	48	3	8	2	4
171	48	4	171	48	4
171	32	3	168	32	1	3		2
171	10	1	168	8		3	2	1
171	10		169	9		2	1
170	8		168	7		2	1
170	47	2	167	47	1	3		1
170	23	3	169	22	2	1	1	1
170	10	1	167	8		3	2	1
169	9	1	166	7		3	2	1
169	9	1	166	7		3	2	1
169	9		167	8		2	1
169	9		167	8		2	1
169	8	1	167	7	1	2	1
169	8		167	7		2	1
169	8		167	7		2	1
169	8		167	7		2	1
169	8		167	7		2	1
169	76	10	168	75	10	1	1
169	51	3	169	51	3
169	29	2	168	28	1	1	1	1
169	10	1	166	8		3	2	1
168	9	1	166	8	1	2	1
168	9		166	8		2	1
168	8	1	166	7	1	2	1
168	8		166	7		2	1
168	8		166	7		2	1
168	8		166	7		2	1
168	8		166	7		2	1
168	8		166	7		2	1
168	8		166	7		2	1
168	8		166	7		2	1
168	8		166	7		2	1
168	22	7	163	20	6	5	2	1
167	8		165	7		2	1
167	8		165	7		2	1
167	8		165	7		2	1
167	8		165	7		2	1
167	8		165	7		2	1
167	8		165	7		2	1
167	8		165	7		2	1
167	8		165	7		2	1
167	8		165	7		2	1
167	8		165	7		2	1
167	8		165	7		2	1
167	15	1	166	14		1	1	1
165	19	2	164	19	2	1
164	44	9	160	42	6	4	2	3
164	21	6	159	19	5	5	2	1
164	12	15	161	12	13	3		2
160	27	8	155	27	4	5		4
159	68	5	156	67	3	3	1	2
159	33	5	158	33	4	1		1
159	16	4	159	16	4
158	9	4	155	9	3	3		1
158	74	3	155	72	2	3	2	1
158	61	9	155	58	8	3	3	1
158	51	4	152	48	3	6	3	1
158	47	8	155	46	8	3	1
158	42	3	156	41	3	2	1
158	36		158	36
157	43	4	157	43	4
157	38	2	157	38	2
157	10	1	157	10	1
156	38	8	153	36	5	3	2	3
156	15	17	150	13	12	6	2	5
155	39	8	153	38	8	2	1
155	25	16	148	22	12	7	3	4
154	6	11	148	5	8	6	1	3
154	56	4	150	54	2	4	2	2
154	48	6	145	46	3	9	2	3
154	28	4	154	28	4
154	18	16	149	18	13	5		3
154	13	1	153	12		1	1	1
153	27	21	151	26	20	2	1	1
153	23	1	151	21		2	2	1
153	16	5	151	15	4	2	1	1
152	6	7	146	6	3	6		4
152	22	4	150	21	3	2	1	1
152	12	11	149	11	8	3	1	3
151	67	21	144	64	16	7	3	5
150	9	3	148	8	1	2	1	2
150	8	3	147	6	1	3	2	2
150	41	3	150	41	3
150	17	2	149	16	1	1	1	1
149	6	5	148	6	4	1		1
149	44	4	146	44	3	3		1
149	24	2	149	24	2
148	44	8	147	43	7	1	1	1
148	10	12	144	9	9	4	1	3
147	6	4	143	4	1	4	2	3
147	57	4	144	55	3	3	2	1
147	19	2	147	19	2
146	55	11	138	51	7	8	4	4
145	8	7	142	7	5	3	1	2
145	6	1	144	5		1	1	1
145	52	4	145	52	4
145	42	3	144	41	3	1	1
145	31	7	137	28	3	8	3	4
145	29	5	144	29	5	1
145	16	6	142	16	4	3		2
145	12	2	143	12	1	2		1
144	87	11	134	84	7	10	3	4
144	56	18	139	54	16	5	2	2
144	5	6	144	5	6
144	37	3	143	37	2	1		1
144	20	3	144	20	3
143	62	10	132	55	6	11	7	4
143	15	4	143	15	4
142	7	11	142	7	11
142	55	13	135	53	9	7	2	4
142	44	10	141	43	9	1	1	1
141	6	2	141	6	2
141	56	3	141	56	3
141	43	15	139	43	14	2		1
139	33	7	135	30	3	4	3	4
139	31	2	134	28	1	5	3	1
139	22	1	139	22	1
138	44	2	136	43	2	2	1
138	31	8	129	30	4	9	1	4
137	8	1	136	7		1	1	1
137	5	5	137	5	5
136	68	13	136	68	13
136	54	6	136	54	6
136	5		136	5
136	32	5	135	32	5	1
136	22	4	134	21	2	2	1	2
136	21	1	135	20		1	1	1
136	18	1	134	17		2	1	1
136	14	5	133	14	4	3		1
136	12	7	133	12	5	3		2
135	69	13	132	68	13	3	1
135	5	8	133	5	7	2		1
135	4	2	134	4	1	1		1
135	26	5	133	26	4	2		1
135	13	4	134	13	3	1		1
134	7	4	133	7	4	1
134	55	13	129	54	12	5	1	1
134	45	17	132	44	16	2	1	1
134	16	11	129	16	8	5		3
133	83	21	122	77	14	11	6	7
133	49	7	131	49	6	2		1
132	63	9	127	62	6	5	1	3
132	38		131	38		1
132	31	5	129	31	3	3		2
132	30	4	132	30	4
131	7	1	128	5		3	2	1
131	6	4	130	6	4	1
131	44	1	131	44	1
131	34	18	126	33	15	5	1	3
131	3		131	3
131	12	1	130	11		1	1	1
130	60	13	127	59	11	3	1	2
130	5		130	5
130	43	10	130	43	10
130	43		128	41		2	2
129	7	7	125	7	5	4		2
129	51	8	126	49	6	3	2	2
129	47	9	129	47	9
129	41	3	129	41	3
129	30	4	126	28	3	3	2	1
128	6		128	6
128	52	9	127	52	9	1
128	49	11	126	48	9	2	1	2
128	39	5	128	39	5
128	12	10	124	10	7	4	2	3
128	10	1	128	10	1
127	7	4	123	7	2	4		2
127	52	14	117	48	9	10	4	5
127	13		127	13
126	3		126	3
125	9	2	124	9	1	1		1
125	7	8	124	7	8	1
125	42	2	125	42	2
125	32	1	125	32	1
125	24	1	125	24	1
124	35	5	120	34	2	4	1	3
124	21	3	122	21	2	2		1
124	17	6	122	17	4	2		2
124	16	7	121	16	5	3		2
123	7	1	123	7	1
123	6	3	121	4	2	2	2	1
123	33	4	122	33	4	1
123	30	3	122	30	2	1		1
123	30	1	120	29	1	3	1
123	13	5	116	13	1	7		4
122	7	8	121	7	7	1		1
122	38	3	122	38	3
122	37	2	122	37	2
122	28	5	122	28	5
122	21	5	121	20	5	1	1
122	21	4	121	21	4	1
122	12	4	121	12	4	1
121	56	17	109	48	13	12	8	4
121	4	3	120	4	2	1		1
121	4		121	4
121	39	5	113	34	2	8	5	3
121	32	3	121	32	3
121	26	2	119	24		2	2	2
120	7		120	7
120	6		120	6
120	52	5	120	52	5
120	16	7	115	14	3	5	2	4
120	10	6	120	10	6
118	5		118	5
118	49	25	110	44	20	8	5	5
118	4		118	4
118	4		118	4
118	32	2	114	31	2	4	1
118	3		118	3
118	25	10	117	25	10	1
118	21	3	118	21	3
117	4		117	4
117	38	5	114	38	4	3		1
117	32	2	117	32	2
117	16	6	116	15	5	1	1	1
117	15	1	117	15	1
116	6	2	116	6	2
116	43	8	110	40	5	6	3	3
116	4		116	4
116	4		116	4
116	3		116	3
116	3		116	3
116	28	2	116	28	2
116	25	2	115	25	2	1
116	22	9	108	21	3	8	1	6
116	17	2	113	17	2	3
116	13		116	13
115	42	11	113	41	10	2	1	1
115	4	2	115	4	2
115	19	2	113	18	1	2	1	1
114	8	5	113	8	5	1
114	5		114	5
114	3		114	3
114	3		114	3
114	29	4	112	27	3	2	2	1
114	18		114	18
114	14	14	109	13	9	5	1	5
113	9	5	110	8	3	3	1	2
113	8	4	112	8	3	1		1
113	55	4	109	53	2	4	2	2
113	33	1	113	33	1
112	7	8	110	7	6	2		2
112	30	4	109	29	3	3	1	1
112	29	2	111	29	1	1		1
112	15	1	110	15		2		1
111	31	2	108	30	2	3	1
111	30	3	110	30	3	1
111	30	2	107	28	1	4	2	1
111	3		111	3
110	40	6	105	37	5	5	3	1
110	29	3	105	27	2	5	2	1
110	27	2	107	26	2	3	1
110	24	6	109	23	5	1	1	1
109	41	1	107	40		2	1	1
109	31	1	105	29		4	2	1
109	3		109	3
109	17	4	108	17	4	1
108	9	4	108	9	4
108	56	5	103	52	3	5	4	2
108	34	2	108	34	2
108	30	1	107	29		1	1	1
108	18	3	106	18	1	2		2
107	9	10	104	9	8	3		2
107	43	7	105	41	6	2	2	1
107	35	13	102	34	9	5	1	4
107	28	1	104	27	1	3	1
107	2	2	106	2	1	1		1
107	16	1	107	16	1
106	5	1	105	5		1		1
106	39	3	101	34		5	5	3
106	24	8	103	24	6	3		2
106	16	1	105	15	1	1	1
106	14	4	104	14	3	2		1
106	13	2	102	13	1	4		1
105	44	4	102	41	2	3	3	2
105	27	2	102	26	2	3	1
105	24		105	24
104	35	3	103	34	3	1	1
104	3	8	102	3	6	2		2
103	31	8	96	27	5	7	4	3
103	20	2	101	20	1	2		1
102	44	10	101	43	9	1	1	1
102	26	4	101	26	4	1
102	26	2	98	24	1	4	2	1
102	21		102	21
102	20	12	96	17	8	6	3	4
101	6	1	101	6	1
101	25	1	98	24	1	3	1
101	14	2	101	14	2
100	8	2	99	8	1	1		1
100	50	17	95	48	15	5	2	2
100	49	5	100	49	5
100	46	11	95	44	8	5	2	3
100	35	6	96	34	4	4	1	2
100	30	4	97	28	2	3	2	2
100	14	5	100	14	5
99	41	6	99	41	6
99	23		99	23
99	21	1	99	21	1
99	20	4	98	20	3	1		1
99	13	5	98	13	5	1
98	26	4	97	26	3	1		1
98	23	2	98	23	2
97	29	1	97	29	1
97	19		97	19
96	37	4	94	35	3	2	2	1
96	33	10	90	31	6	6	2	4
96	25	2	96	25	2
95	49	16	93	47	16	2	2
95	31	3	95	31	3
95	21		95	21
95	16	6	95	16	6
95	11	11	92	11	9	3		2
94	38	6	94	38	6
94	35	5	90	32	4	4	3	1
94	33	4	89	29	3	5	4	1
94	22	2	92	22	1	2		1
93	33	5	91	32	4	2	1	1
93	30	2	93	30	2
93	23	2	92	23	2	1
93	21	4	91	20	2	2	1	2
93	19		93	19
93	15		92	15		1
93	13	6	92	13	5	1		1
92	9		92	9
92	4	3	92	4	3
92	30	3	92	30	3
92	20	3	89	18	2	3	2	1
91	7		91	7
91	42	4	89	40	3	2	2	1
91	41	6	85	41	4	6		2
91	37	5	87	37	3	4		2
91	19	2	91	19	2
91	18	3	88	17	1	3	1	2
90	8		90	8
90	33	2	87	31	1	3	2	1
90	30		89	30		1
90	28	3	87	26	2	3	2	1
90	17	2	88	15	1	2	2	1
89	16	2	88	16	2	1
89	15	3	89	15	3
89	14	1	89	14	1
88	23	2	87	22	2	1	1
88	22	4	83	22	2	5		2
88	19		88	19
87	4	4	86	4	4	1
87	22	2	86	21	1	1	1	1
87	18	5	84	16	3	3	2	2
86	4	3	86	4	3
86	33	3	84	32	1	2	1	2
86	3	2	82	3	1	4		1
86	24	4	85	23	4	1	1
86	22		86	22
86	19		86	19
86	11	3	84	10	2	2	1	1
85	8	11	81	8	8	4		3
85	19		84	18		1	1
85	12	7	84	12	6	1		1
85	10	15	82	10	13	3		2
84	8	8	83	8	7	1		1
84	7	8	83	7	7	1		1
84	31	4	81	29	2	3	2	2
84	22		84	22
84	16	2	84	16	2
84	13		84	13
83	24		83	24
83	2	1	82	1		1	1	1
83	19		82	18		1	1
83	14		83	14
83	10	1	83	10	1
82	5	3	81	4	2	1	1	1
82	19	2	82	19	2
82	16	3	79	15	1	3	1	2
82	10	3	82	10	3
81	6	3	81	6	3
81	4	2	81	4	2
81	34	1	80	34	1	1
81	33	10	74	28	7	7	5	3
81	3	9	79	3	8	2		1
81	17	4	80	17	3	1		1
81	17	1	81	17	1
81	15	3	80	14	3	1	1
81	1	7	79	1	6	2		1
80	35	4	80	35	4
80	3	4	77	3	3	3		1
80	23	8	78	22	7	2	1	1
79	5	3	79	5	3
79	27	2	79	27	2
79	26	3	79	26	3
79	24	6	77	23	5	2	1	1
79	23	6	78	22	5	1	1	1
79	13	4	79	13	4
78	5	9	74	4	8	4	1	1
78	19	1	76	18		2	1	1
78	12	2	77	11	2	1	1
78	10	1	77	10	1	1
77	37	5	77	37	5
77	15	1	77	15	1
76	21	1	75	20		1	1	1
76	14	1	76	14	1
75	4		74	4		1
75	30	5	75	30	5
75	27	2	75	27	2
75	18		75	18
75	17	4	74	17	3	1		1
75	11	2	75	11	2
74	8	5	70	5	3	4	3	2
74	6	2	71	5	1	3	1	1
74	36		74	36
74	21	7	72	19	5	2	2	2
74	14		72	14		2
74	1	6	74	1	6
73	5	4	70	5	3	3		1
73	4	6	70	3	4	3	1	2
73	32	1	73	32	1
73	26	13	68	24	9	5	2	4
72	4	2	72	4	2
72	36	2	69	33	1	3	3	1
72	2	6	71	2	5	1		1
72	14	1	72	14	1
72	12	4	72	12	4
71	7	4	71	7	4
71	18	2	71	18	2
71	18	1	71	18	1
71	17	2	71	17	2
70	18	3	69	17	3	1	1
70	18	2	67	17		3	1	2
70	17	5	68	15	4	2	2	1
69	5	1	68	5		1		1
69	4	2	66	1	1	3	3	1
69	3	5	67	3	3	2		2
69	20	6	65	19	2	4	1	4
68	9	7	66	8	5	2	1	2
68	8		67	8		1
68	4	2	67	4	2	1
68	3		68	3
68	2		68	2
68	15	4	68	15	4
68	10	1	68	10	1
67	37	3	66	37	2	1		1
67	35	15	59	31	7	8	4	8
67	3	2	67	3	2
67	29	1	64	27		3	2	1
67	27	4	66	26	4	1	1
67	19	2	67	19	2
67	1	9	64	1	6	3		3
66	3		66	3
66	28	6	64	27	5	2	1	1
66	28	4	66	28	4
66	15	1	65	15	1	1
66	12	5	66	12	5
65	6	2	65	6	2
65	5	4	65	5	4
65	4	1	65	4	1
65	22	1	64	21	1	1	1
65	20	6	63	20	5	2		1
64	8		64	8
64	4	2	61	2	1	3	2	1
64	20	2	62	19	1	2	1	1
64	16	3	63	15	2	1	1	1
64	15	3	61	14	1	3	1	2
64	14	2	63	13	1	1	1	1
64	14	1	64	14	1
64	13	3	61	11		3	2	3
64	1	4	62	1	3	2		1
63	26	5	61	25	5	2	1
63	21	1	63	21	1
63	18		63	18
63	14		62	13		1	1
63	1	5	62	1	4	1		1
62	20	1	62	20	1
62	2	1	62	2	1
[truncated: 793 more rows]

## Sheet: Table S1.4
Table S1.4 The species richness of each counties for seed species, angiosperms and gymnosperms according to the complementary algorithm.
Seed plants	Endemic seed plants	Threatened seed plants	Angiosperms	Endemic angiosperms	Threatened angiosperms	Gymnosperms	Endemic gymnosperms	Threatened gymnosperms
3904	518	226	3857	516	220			2
2757	848	87	2726	843	79			23
1748	67	76	1738	67	75	2
1646	437	61	1613	421	55	62	40	9
1333	390	30	1300	371	28	43	20	23
1201	344	15	1197	341
957	1667	5	950	1639	7	1
770	309	183	765	307	175
747	253	19	739	249	17
623	255	97	619	253	94
597	1163	158	597	1151	150
565	4	5	129	4	5	1
541	383	117	534	384	111
522	35	5	519	35	5	3
513	27	33	515	27	29	1	1
473	249	128	469	245	121
469	264	4	464	261	7
430	23	39	295	23	29	6		10
353	613	304	350	609	278	22	12	26
330	213	383	329	212	375	2		5
320	47	25	312	47	20	7		5
308	299	28	292	294	27	1	1	4
298	1	3	423	1	3
251	100	110	249	99	96		1
246	141	44	218	138	41	3	1
236	38	19	228	38	29
228	145	39	226	145	40
223	84	6	245	81	6		1
221	140		220	140	1	22	2	5
221	15		233	15		1
213	180	25	213	180	25
203	131	64	201	131	62			5
178	154	44	162	153	41	1	1
178	158	30	175	156	26	6	1	5
168	11		172	11	3
168		8	172		3	10
158	27	3	157	27	3	1
150	18		149	18
150	1	19	149	1	11	13
150	67	15	149	65	14	6
145	98	43	143	96	40	1
144	93	16	141	89	15	5	2	2
138	16		562	16		1
137	66		137	105
136	26		138	26		1	3
131	79	22	131	79	23
127	13	3	124	12	2		1	1
124	116	33	123	115	32
112	84	21	112	84	22	5	12	2
106	80	15	106	80	15
104	93	25	104	93	25
101	12		101	12
98	20	8	97	20	8	1
96	50	8	94	49	8	1	2
96	76	23	96	76	20
91	45	2	89	42	3
91	50	10	90	50	9	4	1	3
90	41	23	90	41	23
89	9		89	9
86	20		86	20			1
86	8	4	86	8	4		1
85	1		80	1		7	1	1
84	1		83	1		1
83	64	5	73	59	5		2
81	33	19	81	33	19	2
78	54	1	78	54	1
78	15	7	78	15	7
74	106		73	105
73	13	6	73	13	6
73	27	27	73	27	27
73	7	2	73	7
73	64	12	73	62	11	28	2
73	8	1	54	8	1	20
72	28	9	80	28	9	1
70	29	11	73	29	11
70	3		63	3		6
70	93	10	73	86	10		12
65	33	8	64	33	8
65	29	15	66	29	15		1
65	51	11	65	54		1
64	14	1	64	14	1
60	35	4	60	35	3
60	45	8	60	45	9
57	55	8	56	46	7	1	1	1
57	3	4	56	3	4	1
57	52	19	56	51	19
55		1	54		1
53	43	5	54	43	1			23
52	39	2	52	39	1
51	32	11	51	32	11			2
50	6	2	49	6	1	1		1
50	55	7	50	55	7
49			49
48	42	3	48	54	3
47	17	10	46	17	9	1		5
46			45			1	1
46	36	20	45	35	21	1	1	1
46	38	5	45	38	5	1	1	1
46	9		56	9		1	1
45	1		38	1		9
45	9		45	9
45	32	12	45	32	14
44	29	3	44	29	4
44	24	9	44	24	9	2
43	45	12	45	45	12
42	2	4	42	2	4
41	65		41	65		1
40	7		40	7
40	24	3	40	24	3	1	1
40	43	16	41	39	14	1	1	1
40	12		40	12
39	27	1	39	27	1	1		2
38	12	4	36	11	4	6	3	2
37	27	5	37	27	5
37	22	4	36	22	4	9
37	34	5	37	34	5
37	34	5	37	34	5
35	6	6	35	6	6
35	20	2	35	20	3
35	26		35	26
34	5		33	5
34	11	2	34	11	2
34	28	2	34	29	2
33	29	4	33	29	4
33	32	1	33	32	1
32	30	4	32	30	4
31	27	3	31	27	3
31	10	6	31	10	6
31	28	5	31	27	3
30	22	2	30	22	3
30			26			5
29	1	8	29	1	8
29	24	16	29	24	16
29	24	15	29	24	14
29	24	24	29	24	21		2
29	32	10	28	26	10	5	1
27	10	2	27	10	2	1
26	3	8	25	3	8	1
26	14	10	25	13	10
26	22	3	26	22	4
26	6		25	6
24	14	4	24	14	4
24	16	4	24	16	4
24	16	5	24	16	10
24	22	2	25	22	3
24	20	2	25	20	2
23	4		23	4
23	2		23	2
23	20		23	20
23	22	2	23	22	2
22	20	3	22	20	3		1
22	9		22	9		2
22	11	5	22	11	5
22	2		22	2
22	7		22	7
22	3		22	3		4	3
21	10		21	10
21	24	1	21	24	1
21			21
21	7	30	21	7	29
21	17	4	21	17	4
21	15	3	21	15	5
20	12	4	20	12	3	1	4	2
20	9	5	20	9	6
20	2	1	20	2	1	1	1	3
20	16	2	20	16	2	13	7	11
19	1	3	19	1	3
19	17	10	12	14
19	9	11	19	9	11
18	11	3	18	11	3
18	11	1	18	11	1
18			17			1
18	17		18	17	1
18			17			1
18	17		18	17
18	13	3	18	13	3
18	13		18	13
18	15	2	18	15	2
18	4		18	4
18	27	2	18	27	2	1
17	17	4	18	17	8		12	4
17	7	1	18	7	1
16	6		16	6			1
16	14		17	16
16	15	3	16	15	3
16	5	1	16	5	1
16	10	1	16	10	1
16	7	1	16	7	2
15	15		15	15
15	4	1	15	4	1
15	2	11	15	2	11
15	11	4	15	11	4
15	11	5	15	11	5
15	5		15	5			1
15	6		15	6		1	1
15	11	3	15	11	3
14	5		14	5
14	10	7	11	9	6	1	1	1
14	3	8	14	3	8
14	16	2	14	16	3
14	6	1	14	6	1
14	5	15	14	5	15
14	21	1	14	21	1		1
14	2	1	13	2	1	1
13	13	1	13	13	1
13	1		13	1
13	12		13	12		4
13	12		14	12
13	6		12	6
13	12		13	12
13	11	12	13	11	12
13	13	1	13	13	1
12	2		12	2
12	2	3	12	2	3		1	9
12	7		12	7			1
12	11	8	11	11	8		2
12	10	2	12	10	2	1	1	1
12	12		12	12
12	4	2	12	4	2
12	11	2	12	11	2
12	11	3	11	11	3
12	12	3	12	12	3	1	1
12	9		12	9
12	1		12	1
12	13	2	13	13	2
12	5		12	5
12	8		12	8
11	9		11	9
11	10		11	10
11	12		11	12
11	6	1	11	6	1
11	1	2	11	1	2
11	8	3	12	8	2
11	1		11	1			3
11	2		11	2
11	6	1	10	6	1
11	8	1	11	8	1
11	8	1	11	8	1
11			11
10	13	5	10	13	5
10	9		9	9
10	7	6	10	7	6
10	10	7	10	10	7
10	5	4	10	5	4
10	9		10	9
10	7		10	7
10	8		10	8
10	8	2	10	8	2
10	9	2	10	9	2
10	5	6	10	5	6	8	1
10	6	2	10	6	2
10	5	2	10	5	2
10	3		10	3
10	1		9	1		1
10	1		10	1
10	1		10	1
10	2	1	10	2	1
9	2		9	2
9	7	1	9	7	1
9	1		9	1		1	3
9	9	5	9	9	5
9	7		9	7	1
9	7	5	5	5	5	6	4	4
9	10	1	12	10	1
9	5	1	9	5	1	1	1	3
9	11	3	9	11	3
9	1		9	1
9	15		9	15
9	8		9	8
9			9
8	8		8	8
8		1	8		1		1
8	11	1	8	11	2
8	2		8	2
8			8				2
8	19	2	15	19	1
8	6	4	8	6	4
8	7	1	9	7	1
8	7	1	8	7	1
8	2	3	8	2	3
8	8		7	8	7			5
8	6		8	6
8	6		8	6
8	5		8	5
8	8	1	8	9	1
8	5		8	5
8	7		8	7
8	4	4	8	4	4
8	8	10	8	8	10	1	1	1
8			8
8			8
8	11	7	10	11	7
8	3	1	7	3	1	1
7	7		7	7
7	6		7	6				2
7	2	2	7	2	2
7	1		7	1		1	1
7		4	7		4
7			7
7			6			1
7	7	6	7	7	8
7	6		7	6
7			7
7	5	3	7	5	3
7	7		7	7
7	3		7	3
7	3		7	3
7	7	4	7	6	1
7	1	1	7	1	1
7	8	1	7	8	1
7	6		7	6
7	3		7	3
7	4		7	4
7	5	1	7	5	1
7	6		7	6
7	7	1	7	7	1		1
7	1	4	7	1
7			7
6			6
6	1		5	1		1	1	2
6	4	2	6	4	3		1
6	5	2	6	5	2
6	3		6	3
6			6
6	8		6	8			1
6			6
6	1		6	1			1
6	4	1	6	4	1
6	2		6	2
6	1	2	6	1	2
6	6		6	6
6	5	1	6	5	1
6	5		6	5
6	3		6	3
6	4	1	6	4	1
6	4	2	6	4	2
6	2	2	6	2	1	6
6	5	1	6	5	1
6	3		7	3
6	1		6	1
6	3		6	3
6	2	1	6	2	1
6	5		6	5
6	2		6	2
6	13	5	6	13	5
6		2	6		2
6	3	1	6	3	1
6			6
6	2		6	2		1
6	2	2	6	2	2
6	1		6	1
6	3		6	3
5	2		5	2
5			5
5			5
5	2	1	5	2	1
5	1	1	5	1	1
5	3		5	3
5	1	2	5	1	2
5			5
5	4		5	4
5	3	1	5	3	1		2
5			5
5	5		5	5
5	5		5	5
5	5		5	5
5		1	5		1
5			5				1
5	3		5	3
5	4	1	5	3	1		1
5	1		5	1
5			5
5	1		5	1		1
5	4	3	5	4	3
5	3	1	5	3	1
5	1	4	5	1	4
5			5
5	2		5	2			1
5	2		5	2
5	5		5	5
5			5			1
5	5	1	5	5	1	1	1	1
5	5	2	5	5	2
5	3	3	5	3	3
5	4		5	4
5	5	3	5	5	3
5	3	1	5	3	1
5	3	3	5	3	3
5	5		5	5
5			5
5	3	1	5	3	1
5			5
5	5	1	5	5	1
5			5
5	4		5	4
5	5	1	5	5	1
5	2		5	2	3
5	1		5	1
5	2	2	4	2	2	1
5	3	2	5	3	2	5	2
5			5
5		11	5		11
5	2		5	2
5	5	1	5	5	1
4	3		4	3
4	7	1	4	7	1
4	2	1	4	2	1
4	5	1	5	5	1
4	1	1	4	1	1
4	4		4	4
4	4		4	4
4	3		4	3
4	4		4	4
4	3	2	4	3	5
4	4		4	4
4	5	2	4	5	2
4	4	1	4	4	1
4	4		4	4
4	1		4	1
4	1		4	1
4	2	1	4	2	1
4	2		4	2
4	4	2	4	4	2
4	4		4	4
4	2		4	2
4	1	41	4	1	42
4	5		4	5
4	1	1	3	1	1
4	3		4	3		1
4	4	1	4	4	1
4	3		4	3
4	2		4	2
4	1		4	1	3
4	4	1	4	4	1
4	4		4	4
4	2		4	2
4	3	2	4	3	2
4	1		4	1
4	6	1	4	6	1
4	3	2	4	3	2
4	3	1	4	3	1
4	3	1	4	3	1			2
4	1	3	4	1	3
4	1		3	1		1
4	5	2	4	5	2
4	4	2	4	4	2
4	1		4	1
4	3		4	3
4	4	1	4	4	1
4	3		4	3
4	1		4	1
3	1		3	1
3			3				1
3			3				1
3	1		3	1
3			3
3	1		3	1
3	4		3	4
3	1		3	1		3	2
3			3
3	3		3	3
3	2		3	2
3	1		3	1
3	2		3	2
3	3		3	3
3	2	1	3	2	1
3	2	1	3	2	1
3	2	1	3	2	1
3	3	1	3	3	1
3	1		3	1
3	2		3	2
3	3		3	3
3	3		3	3
3	1		3	1
3	3		3	3
3	2		3	2
3	4	4	3	4	4
3	3		3	3
3	2	2	3	2	1
3	1	2	3	1	2
3	2	1	3	2	1	1
3	2	7	3	2	6
3			3
3	1	1	3	1	1
3	2		3	2
3	3		3	3
3	1		3	1
3			3
3		2	3		2
3	2	1	3	2	1
3	2	1	3	2	1
3	2		3	2
3			3
3	4	3	3	4	3
3	2		3	2
3	3	1	3	3	1
3	3		3	3
3	2		3	2
3			3
3			3
3	2		3	2
3			3
3			3
3	3		3	3
3	3	1	3	3	1
3	1	1	3	1	1
3	1		3	1
3	3	1	3	3	1	1		2
3	1		3	1
3			3
3	1	1	3	1	1
3	2		3	2
3	3		3	3
3	1	1	3	1	1		6
3	3		3	3
3			3
3	3		3	3
3	2	3	3	2	2
3	3	1	3	3	1
3	1		3	1
3	2	1	3	2	1
3	3		3	3
3	1		3	1
3	2		3	2
3	3		2	3
3	1		3	1
3	2		3	2
3	3		3	3
3	3	1	3	3	1
3			3			1	1
3	2	1	2	2	1		2
3	4		3	4
3			3
3	2		3	2
3			3
3			3
3			3
3	1		3	1
3	6	2	3	6	3
3	3	1	3	3	1
3	1	1	3	1	1
3	1		3	1		1
3	3	1	3	3	1
3	3	1	3	3	1
3	1	2	3	1	2
3	1		3	1
3	2	1	3	2	1
3	1	3	4	1	3
3		1	3		1
3	1		3	1
3	2	1	3	2	1
3	3		3	3
3			3
3	1		3	1
3			3
3	1	1	1			2	1	1
3	1		3	1		4	6
3	2	1	3	2	1
3	1	1	3	1	2
2	1		2	1
2			2
2			2
2			2
2	1		2	1
2	2	1	2	2	1
2	1	2	2	1	2
2	2		2	2
2	2		2	2
2	2		2	2
2			2
2	1		2	1
2	1		2	1
2	1		2	1
2	2		2	2
2	2		2	2
2	2		2	2
2	1		2	1
2			2
2	1		2	1
2	2	1	2	2	1
2	3		2	3
2						2
2	2	2	2	2	2
2	2		2	2
2	1		3	1
2			2			1
2	3		2	3
2	2		2	2
2			2
2	3		2	3
2	3		2	3
2	1	2	2	1	2
2	1		2	1
2	2		2	2
2			3
2	1		2	1
2	2		2	2
2	1	1	2	1	1
2	1		2	1
2	1		2	1
2	1		3	1
2	2	4	2	2	6		1
2	1		2	1
2	1	3	2	1	3	1	1
2	2	1	2	2	1
2	4		2	4
2	3	2	2	3	2
2			2
2	1		2	1
2			2
2			2
2	3	2	2	3	2
2	1		2	1		1	1
2	1		2	1
2	1	2	2	1	2	1
2			2
2	2		2	2
2	1		2	1
2	3	1	2	3	1
2	1		2	1
2	2	1	2	2	1	1	1	1
2	1		2	1
2	1		2	1
2	1		2	1
2	3		2	3
2	2		2	2
2			2
2	2	1	2	2	1
2	2		2	2
2	1	2	2	1	2
2	1		2	1
2	2	1	2	2	1
2	1		2	1
2	1		2	1
2	2		2	2
2	1		2	1			1
2	2		2	2
2			2
2			2
2	2	1	3	2	1		1
2	2	1	2	2	1
2			2
2	2		2	2
2	2	1	2	2	1
2	2	2	2	2	2
2	1		2	1
2	1		2	1
2	2		2	2
2	2	1	2	2	1
2	1		2	1
2			2
2			2
2	1			1
2	1		2	1
2	2	1	2	2	1
2	2	1	2	2	1
2	1	1	2	1	1
2	1		2	1
2			2
2	2		2	2
2	2		2	2		1	1
2	2		2	2
2	1		2	1
2			1			1
2	3		2	3
2		2	2		2	1
2			2
2	1		2	1
2		1	2		3
2	2	2	2	2	2
2	1	1	2	1	1
2	1		2	1
2	2		2	2
2	1		2	1
2	3		2	3
2	2		2	2
2	2		2	2
2	1		2	1
2	2		2	2
2	3		2	3
2	1	1	2	1	1
2			2
2			2
2	2	1	2	2	1
2	3		2	3
2			2
2	2		2	2
2			2
2			2
2	4	3	2	4	3
2	3		2	3
2	1	1	2	1	1
2	3		2	3
2	2		2	2
2	2	1	2	2	1
2	2		2	2
2	1		2	1
2	1		2	1
2	2	1	1	1		1	1	1
2	1		2	1
2	1		2	1
2	2		2	2
1			1			1
1			1
1	1		1	1
1	1		1	1
1	1		1	1
1			1
1	1		1	1
1			1
1			1
1	2		1	2
1	2	1	1	2	1
1		1	1		1
1	1		1	1
1	1	2	1	1	1
1	1	1	1	1	1
1			1			1
1			1
1			1
1	1		1	1
1			1
1	1	1	1	1	1
1			1
1	2	1	1	2	1
1	1		1	1
1	1		1	1
1	1		1	1
1			1
1	1	1	1	1	1
1			1
1	1		1	1			1
1			1			1	1
1	1	1	1	1	1
1	1		1	1
1			1
1		1	1		1
1			1
1			1			1	1
1			1
1			1
1	2		1	2
1			1
1	5		1	5
1	1	1	1	1	1
1	2		1	2
1	1		1	1
1	1		1	1
1			1
1			1
1		1	1		1		1
1		1	1		1
1			1
1	5	1	1	5	1		1
1			1
1	1		1	1
1			1
1	1		1	1
1	1	1	1	1	1
1	1		1	1
1			1
1			1
1			1
1			1
1			1
1	2		1	2			1
1	1		1	1
1			1
1			1
1			1
1	1		1	1
1			1
1	2		1	2
1	1		1	1
1			1
1	1		1	1
1			1
1	1		1	1
1	1		1	1		1
1	1		1	1
1	1		1	1
1	1		1	1
1			1
1	1		1	1
1			1
1	1	1	1	1	1
1	1	2	1	1	2
1	1	1	1	1	1
1			1
1			1
1	1	1	1	1	1	1	1
1	1		1	1
1	1		1	1
1	1		1	1
1			1
1	1		1	1
1	2		1	2
1			1
1		1	1		1
1			1
1			1
1			1
1			1			1
1	1		1	1
1	3		1	3
1	2		1	2
1	1		1	1
1	2	1	1	2	1
1	1		1	1
1	1		1	1
1	1	1	1	1	1
1	1		1	1
1			1
1	1		1	1
1			1
1			1
1	1		1	1
1	1	1	1	1	1
1			1
1	1	1	1	1	1
1		1	1		1
1			1
1			1			1
1	1		1	1			1
1	1		1	1
1	1		1	1
1	1		1	1
1	2	1	1	2	1
1			1
1			1
1	1		1	1
1			1
1	1	1	1	1	1
1	1	1	1	1	1
1			1
1	1		1	1
1			1
1			1
1			1
1	1	2	1	1	2
1	2		1	2
1	1		1	1
1			1
1	1		1	1
1	3		1	3			1
1			1				1
1	1		1	1
1			1
1			1
1			1
1	1		1	1
1	1		1	1
1	1		1	1
1	1	2	1	1
1	1		1	1
1	1		1	1
1	1		1	1
1						1
1	1		1	1
1	3		1	3
1			1
1	1	1	1	1	1
1			1
1	1		1	1
1			1
1	1	1	1	1	1
1			1
1			1
1	1		1	1
1			1
1			1
1			1
1	1		1	1
1			1				1
1	1		1	1
1	1		1	1
1	1		1	1
1			1
1	1		1	1
1	2		1	2
1	1		1	1
1	1		1	1
1	1		1	1
1	1		1	1
1	1		1	1		5	2	5
1			1
1			1
1			1
1	1		1	1
1	1		1	1
1			1
1			1			1
1			1
1			1
1			1
1	1		1	1
1			1
1			1
1	1	3	1	1	3
1	1	2	1	1	2
1	2		1	2
1	1		1	1
1	2		1	2
1	1		1	1
1			1
1			1
1	1		1	1
1			1
1			1
1	1		1	1
1			1
1	1		1	1
1	1		1	1
1		1	1		1
1	1		1	1
1	2		1	2
1			1			1
1	1		1	1
1			1		1
1	3		1	3
1	1		1	1
1			1
1	1		1	1
1	1	2	1	1	2
1	1		1	1
1	2	1	1	2	1
1			1
1			1
1	1		1	1
1			1
1			1
1	1		1	1
1	1	1	1	1	1
1	1		1	1
1	1		1	1
1			1
1	2		1	2
1	1		1	1
1			1
1	1		1	1
1			1
1	2	2	1	2	2
1			1
1			1
1	2		1	2
1	1		1	1
1			1
1			1
1			1
1			1
1			1
1	1	1	1	1	1
1	1	1	1	1	1
1			1
1	1	1	1	1	1
1		1	1		1
1	1		1	1
1		1	1		1
1	1	2	1	1	2
1	1		1	1
1			1
1	3		1	3
1	1		1	1
1			1
1	1		1	1
1	5	1	1	5	1	1	1
1			1
1	1	1	1	1	1
1			1
1	1		1	1
1	1	1	1	1	1
1	1	5	1	1
1	1		1	1
1	1	1	1	1	1
1	1		1	1
1	1	1	1	1	1
1	1		1	1
1	1		1	1
1			1
1			1
1	1		1	1
1	1		1	1
1			1
1	1	1	1	1	1
1	1		1	1	1
1	1	3	1	1	4
1			1
1	1		1	1
1			1
1			1
1	1		1	1
1	1		1	1
1			1
1			1
1			1
1	1		1	1
1			1
1			1
1			1				1
1			1
1	1		1	1
1			1				1
1			1
1			1
1	1		1	1
1	1	1	1	1	1
1			1
1			1
1	1		1	1
1			1
1			1
1	3		1	3
1	1		1	1
1	1	1	1	1	1
1			1
1	2		1	2
1	1		1	1
1	1		1	1
1			1
1			1
1	1	1	1	1	1
1			1
1	1		1	1
1			1
1			1
1	1	1	1	1	1
						1
						1
		1			1
						1	1
	1			1		1
							1
							1
							1
						1
	1			1
	1	1		1	1
		1			1
							1
		1			1
						1		2
	1			1
					3
		1			1
	1			1
		1			1
		1			1
		1			1
							1
	4			4
	11			11			12
							1
	1			1
		8			1
		1			1
		1			1
						1	1
	1			1
	1			1
					3
	1			1
		1			1
	2			2
		1			1
		1			1
	1			1
					1
					3
		1			1
		1				1	1	1
							1
	1			1
		1			1
						1
						1	1
	1	3		1	3
		2			2
	2	1		2	1
							1
	5			5
	1	2		1	2
		1			1
							1
		1			1
	1	1					1	1
	1	2		1	2
		1			1
		1			1
		1			1
		1				1	1	1
		1				1	1	1
	2			2
						1	1
		1			1
		4			6	1	1	2
		1				1	1	1
		1			1
							1
		1			1
							1
		1			1
						1		2
		1			1		1
	1			1
	1			1
						1
	1			1
							1
	1			1
		1			1
							1
							1
							1
		1			1
	5			5
		1			1
						1	1
		1			1
							1
							1
							1
						1
							1
	1	1					1	1
						1		2
	1			1
							1
		1			1
	1			1
	1			1
						1	1
		1			1
		1			1
		1			1
		1			1
		1			1

## Sheet: Table S1.5
Table S1.5 The statistics of phylogenetic diversity (PD), phylogenetic endemism (PE) and weighted endemism (WE) for seed species.
PD	PE	WE
0.256638	243.964	17.2453
0.388328	313.469	15.4293
0.20048	137.22	14.0913
0.30467	508.945	28.9039
0.186861	109.763	11.996
0.293828	148.819	9.36952
0.283608	927.523	43.6265
0.229023	133.198	11.6712
0.208492	117.104	8.93182
0.264962	177.276	12.887
0.37741	691.521	67.5154
0.183794	99.3327	8.29025
0.294842	315.764	13.7523
0.255443	247.413	12.0276
0.292627	175.687	6.21192
0.304393	161.605	7.15858
0.276543	182.002	10.7315
0.192705	207.023	12.3976
0.178567	87.5984	7.48199
0.299257	153.379	6.64991
0.318348	150.089	6.9139
0.282058	329.013	24.1539
0.202904	92.4939	7.2219
0.295021	159.933	5.76394
0.198781	276.486	16.3501
0.357008	642.113	52.8236
0.303858	144.12	8.26716
0.282324	112.036	5.32648
0.176754	76.3676	6.16966
0.232771	172.312	11.8081
0.260038	103.364	6.78867
0.20664	101.457	6.63801
0.238606	178.258	9.3089
0.265763	146.795	6.75419
0.269288	574.928	28.6231
0.277738	131.677	6.31319
0.274617	129.554	6.19435
0.158207	143.346	10.4032
0.28608	365.075	20.1667
0.242833	185.055	10.6512
0.214713	102.578	5.75457
0.223739	87.9105	4.96918
0.314958	373.628	31.3105
0.193529	102.514	7.02751
0.235293	535.558	32.0199
0.259582	123.433	6.56492
0.281112	146.268	6.37034
0.241765	383.459	18.6378
0.253406	97.1059	5.24755
0.198096	91.8237	6.12779
0.227514	124.603	6.09353
0.223922	90.3994	4.81892
0.237723	292.738	14.1718
0.223279	195.061	13.9837
0.243418	99.9456	5.89804
0.260026	106.032	3.63591
0.242188	257.37	14.7239
0.248235	108.442	4.78199
0.307813	438.5	39.521
0.202337	99.0994	7.09557
0.260805	144.212	8.45881
0.231277	216.592	14.1955
0.239786	86.2246	4.39681
0.239088	145.044	6.0921
0.243474	115.755	4.04861
0.252202	99.6668	5.17545
0.247881	116.134	4.98536
0.238558	96.006	4.59149
0.238714	125.261	4.65784
0.230649	144.103	6.01643
0.225558	80.8294	4.21408
0.149302	68.728	5.29931
0.229478	86.8548	5.10249
0.230334	78.1513	3.57793
0.164832	66.0286	6.18645
0.22932	308.853	20.0837
0.167551	138.335	9.12694
0.303198	478.111	40.7062
0.240501	109.583	4.83467
0.215934	155.638	8.89352
0.136851	63.2073	4.88567
0.205724	117.683	5.66763
0.186769	185.113	10.2324
0.21785	339.218	14.5471
0.209122	70.3344	3.61992
0.194947	212.015	9.79173
0.259871	85.426	3.59356
0.23733	178.979	6.62544
0.203773	58.984	2.43024
0.228152	79.1763	3.71963
0.223906	120.316	5.43067
0.171178	78.6423	5.13601
0.163926	67.4716	3.89832
0.226976	101.76	4.58793
0.239235	71.5904	2.95378
0.179367	123.49	7.33047
0.234536	84.4112	3.6682
0.209385	66.7401	3.17234
0.162233	77.3606	5.51992
0.198422	74.3004	4.03981
0.242352	700.616	29.9495
0.209368	75.5171	3.29812
0.204044	309.319	13.1808
0.170356	271.378	14.7772
0.127032	97.8192	6.90327
0.223625	82.3093	3.6578
0.239547	106.342	5.23195
0.195436	214.303	14.022
0.22818	92.7111	4.20436
0.182465	169.603	8.55996
0.195583	71.7388	3.31968
0.122729	57.2639	3.85188
0.166562	63.6484	2.84493
0.197729	65.6164	3.04298
0.222218	75.2213	2.96561
0.21657	95.301	4.13511
0.222335	85.6083	3.31759
0.213277	67.5412	2.65759
0.217417	92.5321	5.03305
0.188027	158.834	8.12115
0.107377	46.4445	3.34193
0.19137	229.959	10.6636
0.19096	53.0139	2.79501
0.135966	48.9385	3.43431
0.199688	196.674	8.65359
0.222662	94.1933	3.27409
0.210621	74.8865	2.97073
0.209628	85.4384	3.34224
0.176089	63.2806	2.51752
0.177669	232.797	10.4122
0.138069	61.049	3.49792
0.193381	241.32	11.7749
0.220347	83.2336	3.32974
0.184289	130.137	6.96352
0.17916	109.531	9.02856
0.189729	60.7214	2.78044
0.209506	281.563	12.5761
0.182817	67.1372	3.31778
0.210303	67.6276	2.54362
0.217806	127.123	7.36117
0.195983	103.02	3.85136
0.18406	130.74	4.63339
0.203818	64.8839	3.17224
0.138544	247.855	11.5028
0.158585	86.9537	6.1567
0.204477	79.3983	3.70425
0.199677	67.1897	3.05201
0.152618	58.0598	3.20103
0.166468	114.113	5.74104
0.183163	58.8373	3.48872
0.197529	96.942	4.23867
0.207408	74.8933	2.38361
0.21017	82.2911	2.96135
0.12816	44.4632	2.84826
0.138999	52.652	3.35049
0.193098	62.6062	2.61875
0.16144	188.91	8.91694
0.163709	52.6627	2.84531
0.207124	74.1635	2.97972
0.202968	57.9548	2.3274
0.157984	90.8783	5.02408
0.20346	67.8085	2.72578
0.115096	115.394	11.3925
0.187868	56.2442	2.5143
0.184722	83.4727	3.381
0.19602	72.9373	3.32616
0.155668	54.8941	3.68235
0.198737	74.7972	2.86048
0.244464	367.389	28.1313
0.22118	69.7543	3.19446
0.1427	56.8954	2.59951
0.164198	107.258	5.78531
0.192929	68.9802	2.91069
0.253374	464.761	39.4033
0.143614	111.603	7.64383
0.222963	145.078	9.2177
0.198631	50.9768	1.98738
0.189968	51.022	2.29474
0.190963	80.1175	3.62162
0.184528	49.0019	2.34711
0.18066	57.5833	2.8435
0.18364	168.07	10.3906
0.184146	53.9595	2.26759
0.203308	64.8925	2.61832
0.213451	149.812	10.8636
0.185378	77.1042	3.4951
0.157402	83.2944	5.20357
0.205334	113.664	2.84048
0.200004	64.8855	2.32702
0.149365	57.1455	2.37785
0.228252	142.206	13.8543
0.11144	47.8697	3.11653
0.192124	61.0462	2.42526
0.204066	58.4731	1.88272
0.192004	83.0592	3.34837
0.195902	62.8891	2.40278
0.175519	53.1954	2.21739
0.21288	79.6948	3.23768
0.15299	172.054	7.61198
0.161838	58.5217	2.14064
0.19271	75.9956	2.68254
0.162933	165.571	6.73205
0.227217	77.9271	3.78055
0.205064	154.286	11.2633
0.0996188	37.5222	3.36266
0.118342	54.3836	3.68327
0.164039	60.3716	2.86586
0.204477	80.0983	3.16448
0.153986	43.1278	1.67985
0.20645	71.6048	2.88616
0.177762	40.2757	2.0009
0.184482	94.8223	2.97182
0.196827	63.8558	2.37821
0.128973	53.663	4.63095
0.122577	68.1329	3.39874
0.17011	45.7046	2.24721
0.146969	342.097	13.7546
0.10457	134.672	7.4062
0.190724	64.057	2.66536
0.140352	53.1484	3.4171
0.183146	121.232	5.91614
0.155836	38.6094	1.99852
0.164601	44.9544	2.14846
0.135245	49.4812	2.92354
0.171979	86.4432	7.18069
0.181021	52.8333	2.00529
0.150129	48.3888	2.808
0.175097	56.5623	2.02402
0.185615	243.018	18.8792
0.146177	61.7745	3.04378
0.21465	306.484	11.6503
0.153401	172.632	11.4623
0.185476	62.3964	2.49924
0.186277	51.984	2.23473
0.10457	35.8855	3.24373
0.140981	79.4048	3.7308
0.20392	57.0848	2.37986
0.193852	55.3108	2.00888
0.197637	56.8286	2.64664
0.18662	188.735	10.5288
0.198431	139.173	7.81029
0.183342	96.3211	7.25327
0.157593	40.9252	1.8889
0.182316	50.0193	1.96173
0.144545	59.4817	2.86889
0.186771	60.2251	2.3154
0.156864	53.3117	2.30629
0.169021	51.837	2.14
0.188472	49.1787	1.68205
0.177395	50.5134	1.86204
0.160598	41.5302	2.16964
0.160876	55.4024	2.3465
0.183324	75.5784	2.66611
0.171532	55.6616	2.48925
0.102628	84.4193	6.80543
0.175902	44.1283	1.41355
0.20047	57.6653	2.71108
0.0846569	48.0868	4.46314
0.0993556	38.3728	3.31646
0.0767273	50.3858	3.62655
0.173546	60.3988	2.36372
0.12722	52.9339	2.14313
0.16599	43.2187	1.70763
0.129112	91.5085	5.63458
0.160337	35.5376	1.87761
0.161718	37.5509	1.38292
0.158274	37.7875	1.96183
0.166072	35.9663	1.32232
0.180561	59.3734	2.49921
0.132632	76.4298	3.88081
0.203408	90.2801	3.58223
0.187096	98.0475	3.18484
0.10848	43.161	3.04575
0.1072	37.9992	2.24439
0.126505	69.8041	3.3827
0.199216	151.765	8.80723
0.166328	51.9083	2.17473
0.141915	39.4744	1.52109
0.0712309	59.9629	3.7702
0.14359	40.8634	2.03365
0.177163	45.3812	1.84485
0.171526	108.741	8.90149
0.074519	29.2212	3.39746
0.154464	50.2589	2.7551
0.140755	68.6965	6.15912
0.0930999	40.4446	2.69277
0.186113	65.2763	2.07114
0.118733	39.2078	1.97925
0.177092	61.8168	2.18892
0.147965	52.0753	2.07099
0.101408	33.6779	2.6324
0.170476	51.4836	1.96186
0.185281	51.711	2.98705
0.156101	39.5096	1.48599
0.187562	58.1465	1.73326
0.176212	100.837	3.57226
0.168711	40.4535	1.31172
0.173305	510.395	26.0033
0.176533	114.548	2.78646
0.154478	32.2243	1.14444
0.143889	54.1471	2.03315
0.129676	58.6177	3.84544
0.12389	75.5536	4.72875
0.193188	83.6235	7.71609
0.119668	65.2613	4.31101
0.13961	51.1411	2.47542
0.161328	76.6397	4.16916
0.153935	57.7331	2.53163
0.166327	62.1896	4.49565
0.117428	55.1145	3.88867
0.162977	53.5572	2.16614
0.129548	216.245	3.717
0.147957	33.2946	1.99808
0.176582	63.0571	2.68901
0.165697	55.3005	2.45426
0.176596	77.2722	1.676
0.177533	81.6064	5.07464
0.141564	36.5944	1.51895
0.138424	142.194	9.19806
0.120852	39.9326	1.98663
0.151648	33.8773	1.25868
0.17494	43.3116	1.32264
0.178615	70.1988	1.98361
0.163465	57.7174	2.95676
0.161849	67.9081	5.16
0.127737	70.374	2.67473
0.157689	37.8423	1.48878
0.167104	42.3656	1.28326
0.164403	54.3398	2.56071
0.176827	75.467	5.85869
0.162172	45.286	1.79983
0.139767	130.876	10.4261
0.176189	55.7658	1.99257
0.163175	51.8445	1.58471
0.142604	34.0048	1.81175
0.0650192	33.9363	3.0741
0.108968	32.5732	2.01468
0.133853	40.2874	1.72661
0.116813	146.54	8.43365
0.168286	69.0904	2.89473
0.130371	44.4175	1.64806
0.174675	51.0153	1.87501
0.124783	35.421	1.77661
0.158848	41.5397	1.83376
0.173515	69.4483	7.68728
0.0830726	34.4416	2.38552
0.107361	34.095	2.18759
0.140034	36.5831	1.85514
0.123052	70.3374	6.25931
0.119536	50.4248	2.89519
0.159745	99.8104	2.18994
0.149057	173.801	6.10739
0.123362	34.5044	1.7311
0.08505	34.3585	2.60162
0.12519	83.0091	7.16761
0.0965216	108.094	8.68028
0.0811681	37.1439	3.19559
0.16279	56.2187	1.84032
0.166683	59.9694	2.16915
0.164312	60.7384	3.54197
0.18503	101.295	4.39409
0.154281	36.999	1.33821
0.160128	83.3315	8.25892
0.138281	32.2822	1.56868
0.161723	74.8521	3.95442
0.130586	41.8018	2.19134
0.184176	70.5922	6.80301
0.0928329	40.8043	3.13309
0.160431	45.9645	1.61278
0.172531	66.2756	6.54974
0.0512479	21.0969	2.48215
0.124926	35.8094	1.66365
0.13333	69.4365	5.22005
0.149108	32.8672	1.14146
0.130661	41.3819	1.5252
0.117276	26.7848	1.0084
0.12839	72.5243	3.4744
0.144482	32.2399	1.13895
0.132554	30.1038	1.24778
0.0868002	28.0073	1.89273
0.126279	84.0008	7.72268
0.12145	43.5519	2.39559
0.147629	46.2765	2.34588
0.166941	36.9068	1.03603
0.145679	32.8059	1.79839
0.161878	48.5916	1.75151
0.168501	64.2406	6.49651
0.179857	54.0012	1.86716
0.168501	64.2406	6.49651
0.151881	43.0533	1.42594
0.156222	38.1151	1.34839
0.174701	94.8932	5.89656
0.0594515	20.0709	2.10443
0.164571	83.5131	4.00144
0.117183	55.6856	2.66009
0.166365	52.2697	1.62585
0.161914	36.1108	1.23087
0.134311	97.0992	5.70717
0.109998	70.4543	4.42745
0.134082	33.8788	1.63095
0.0762999	36.5143	3.29147
0.13618	62.7128	2.8749
0.151594	40.4153	1.47172
0.178397	132.525	9.14507
0.0741807	23.8507	1.83196
0.119729	36.4297	2.36378
0.13307	98.0795	4.45432
0.146801	51.7874	3.78628
0.106086	114.998	14.1941
0.139364	43.0844	2.41068
0.0802061	68.3771	7.83937
0.177462	51.6612	1.63045
0.101488	64.9659	3.68199
0.116177	33.4284	1.76679
0.121004	32.8073	1.68876
0.157951	57.9869	1.56203
0.175782	98.0961	4.33549
0.144459	47.38	1.8174
0.16117	37.0623	1.21918
0.131523	46.4732	3.54848
0.14827	49.5498	1.66793
0.150109	39.8986	1.30262
0.184685	124.202	7.13371
0.1471	59.1217	4.22677
0.0751368	48.2742	6.5994
0.128943	30.185	1.30622
0.0891575	27.396	1.59751
0.122558	33.0927	1.40617
0.162941	34.5531	1.19195
0.0576491	19.5522	3.79156
0.141675	40.6093	1.67967
0.0906588	35.4306	3.89989
0.132518	62.6691	5.39587
0.134714	133.206	4.42047
0.0997279	38.499	2.51857
0.132736	70.6893	4.60359
0.0926985	64.7542	6.29073
0.0928652	108.265	9.98761
0.115463	24.8661	1.04602
0.170699	116.005	6.453
0.12964	33.4074	1.74336
0.13295	93.3499	3.7066
0.091381	101.349	10.3219
0.165781	54.0592	1.56565
0.0694276	21.1742	2.05234
0.0675288	21.0469	1.4481
0.105737	96.4463	3.54975
0.148442	30.9456	1.21114
0.133643	35.7596	1.50319
0.0797163	31.3169	2.26417
0.125157	94.5933	7.80989
0.152235	66.55	5.35882
0.137188	29.2016	1.24155
0.130639	31.7474	1.15635
0.0926125	39.7789	2.81968
0.152778	104.912	3.76981
0.13828	37.4827	1.75175
0.0865084	117.102	12.9428
0.15774	42.2819	1.32992
0.149115	54.9545	3.37577
0.113547	33.0338	1.53304
0.129565	42.3396	2.65445
0.0857747	49.614	5.28823
0.164388	63.8971	4.10951
0.147906	48.2753	1.51096
0.109814	44.9558	2.43976
0.150163	43.768	1.30423
0.126091	114.969	6.32731
0.149498	35.6764	1.07192
0.139133	63.5811	2.05653
0.08209	24.3853	2.35411
0.120981	98.6628	5.45543
0.119689	34.9697	2.36073
0.102113	32.4317	1.71201
0.108017	41.7151	2.23122
0.116116	44.2275	1.73058
0.134123	42.5695	1.55348
0.110267	71.1079	2.47024
0.139292	38.8647	1.24947
0.102176	34.9712	1.73384
0.135708	30.2474	0.875635
0.132817	29.7416	1.04559
0.146264	35.9766	1.08677
0.0737525	39.8659	2.44376
0.0806609	23.0261	1.66721
0.0864753	83.511	8.59508
0.125738	53.9312	2.43446
0.13365	33.0042	1.68607
0.169062	47.5637	1.20071
0.127218	94.5445	6.60676
0.15922	49.834	1.33408
0.146532	29.4182	0.96324
0.140205	60.2847	2.90718
0.10115	86.0115	5.29451
0.127741	72.026	4.68006
0.14352	36.5357	1.22
0.157974	33.6623	1.07831
0.130671	35.3862	1.77822
0.139256	31.2816	1.16339
0.130287	78.9816	5.39658
0.135729	36.8593	2.12155
0.0756226	27.517	2.19608
0.0595819	22.5189	2.24148
0.08092	52.1659	4.70377
0.0643318	20.906	1.5828
0.123298	125.475	7.9045
0.121592	33.5395	2.68386
0.156169	38.4331	1.21168
0.134869	103.584	3.97843
0.125289	27.9305	1.2288
0.151328	49.5403	3.54646
0.142121	31.7309	1.10435
0.116291	45.7954	2.50978
0.0904433	84.285	7.19295
0.144889	32.5266	1.02202
0.124502	40.7104	1.89508
0.101267	30.2418	1.60246
0.0458671	14.202	2.04829
0.148124	30.9666	1.27378
0.0792722	84.478	6.05234
0.0620065	53.8407	3.34383
0.13626	35.1275	4.14999
0.103366	57.0061	2.59218
0.13528	31.2632	1.42498
0.123469	34.9621	2.73896
0.140283	54.0028	5.51559
0.0900635	21.2923	1.78292
0.138029	91.0318	8.95095
0.155297	108.415	6.90621
0.142768	29.612	1.15167
0.14815	48.4231	1.80476
0.118395	21.2541	0.787901
0.114055	22.9055	0.999799
0.117958	36.6456	1.49626
0.142522	99.1409	6.73716
0.163176	56.7376	3.49954
0.103842	22.9373	1.15892
0.075439	64.3308	8.81667
0.0963843	21.1162	0.786987
0.0885838	30.8586	2.28775
0.0704648	27.8906	2.44693
0.09227	20.0009	1.05083
0.0722787	32.8638	2.37364
0.138276	32.4608	1.25599
0.146931	309.31	13.0613
0.142277	37.3879	1.03456
0.125034	31.8921	1.20459
0.0801256	25.1985	1.76026
0.0998503	16.773	1.16017
0.121221	34.967	1.46977
0.127627	30.0461	0.957839
0.148003	31.5969	0.889331
0.149939	31.7001	0.895699
0.122833	30.3325	2.75213
0.0625839	30.0554	1.9873
0.104932	36.9699	1.28104
0.131481	31.4284	1.16884
0.076999	63.2721	8.14789
0.111524	26.824	1.17764
0.143118	29.3955	0.993867
0.0846265	32.4158	1.2552
0.142345	34.0298	1.72039
0.130765	55.4466	1.43124
0.0789138	43.1711	1.74405
0.0628675	28.5416	3.16935
0.0514923	19.6482	2.39855
0.111912	46.4262	1.31465
0.0786871	22.2481	1.53571
0.104679	27.539	1.33533
0.0902727	33.8205	1.82439
0.128401	26.1736	0.901618
0.0964089	79.424	5.43722
0.141723	36.4148	1.47155
0.135936	36.4221	1.61975
0.126665	83.7513	3.97104
0.132842	31.6534	1.33575
0.130524	29.3679	0.968858
0.132914	66.3865	2.06334
0.123361	40.5379	1.14472
0.112925	21.9383	0.953229
0.0643537	22.7082	1.71945
0.142329	95.5542	4.16981
0.135633	29.7108	0.964429
0.119636	41.5632	1.56011
0.113011	21.9284	1.41129
0.121778	44.626	1.82023
0.13159	29.17	1.03448
0.112192	16.6896	0.800358
0.143186	32.0069	0.997178
0.121208	31.146	1.01831
0.0761969	31.5653	1.60029
0.139854	47.9697	1.77594
0.141822	26.6861	0.874781
0.0954151	34.6185	3.35014
0.0944049	55.93	4.71323
0.111609	44.2753	1.53244
0.11918	22.766	0.867949
0.13793	39.4829	1.46182
0.115528	39.0982	4.01963
0.0781545	28.4731	1.93239
0.13228	35.3151	1.01846
0.119171	25.5311	1.12185
0.128564	25.6633	0.967075
0.131432	25.5146	0.907072
0.0680432	25.3076	1.74514
0.12409	33.6867	1.61179
0.0802456	86.4147	7.08626
0.108095	29.5055	1.07238
0.0613872	52.4848	8.59666
0.123221	22.6762	0.750955
0.130984	42.1974	1.8271
0.125526	33.7185	1.18767
0.0831751	34.1821	3.13248
0.110331	41.7496	2.06265
0.114189	25.4467	1.34902
0.137664	31.6959	0.906321
0.0905099	92.4371	4.04049
0.131435	39.0104	2.35143
0.132393	28.4559	1.35787
0.115703	54.2718	2.71616
0.0685788	74.5016	9.20272
0.095967	19.43	0.634443
0.0896029	20.7556	0.93414
0.109703	20.5552	0.991775
0.147619	41.6967	1.29532
0.114446	29.4971	1.37835
0.0986838	21.8852	0.860299
0.118624	27.5669	0.874115
0.127795	30.5478	1.35293
0.120108	27.4265	0.969053
0.0452626	15.2983	2.23654
0.115966	23.2575	1.11229
0.0666175	22.2538	1.25681
0.131324	75.2599	3.02941
0.0656235	41.9094	4.24382
0.139589	38.6818	1.96214
0.122849	66.4101	1.49276
0.125364	28.2589	1.89578
0.124959	24.0783	0.785972
0.107528	25.7535	0.921936
0.125308	32.8916	1.7498
0.0606816	17.8613	1.02308
0.115097	30.9658	0.941508
0.137533	42.981	1.72055
0.129307	29.2197	1.0072
0.125308	32.8916	1.7498
0.131134	26.453	0.831628
0.128015	44.0026	1.63781
0.0533494	21.6065	1.13746
0.12514	25.8534	1.26244
0.0911292	26.0976	1.37728
0.130875	27.6214	1.33841
0.104277	34.3485	1.62819
0.125054	25.4374	1.14123
0.102675	25.62	1.3487
0.111446	30.3083	1.56077
0.135954	48.2937	3.81917
0.127323	26.1178	1.18882
0.120626	35.2222	2.52193
0.12927	26.6695	1.19227
0.125266	71.4923	2.26465
0.0900275	28.5741	1.21564
0.105458	23.5873	1.2399
0.124082	26.716	1.2521
0.111698	18.7147	0.858657
0.105186	46.1189	1.86115
0.127777	33.4033	1.76504
0.112925	19.8962	0.895732
0.122933	52.7185	2.43143
0.131537	27.2543	1.29806
0.125033	25.4669	1.24451
0.126162	25.5219	1.12083
0.12461	25.1486	1.10767
0.125126	30.8178	2.1182
0.12482	27.4439	1.641
0.0878188	68.8036	4.49108
0.125824	25.4538	1.114
0.124982	25.2928	1.11421
0.118159	31.3282	0.933022
0.124982	25.2928	1.11421
0.0706092	21.1791	2.1545
0.0800236	54.0496	5.61367
0.125825	25.5556	1.11187
0.129904	27.0482	1.17527
0.12461	25.1486	1.10767
0.12461	25.1486	1.10767
0.12198	23.1843	0.675324
0.129565	26.7803	1.14411
0.111496	31.0529	1.06496
0.111028	18.7213	1.0108
0.134945	36.9262	1.17652
0.12461	25.1486	1.10767
0.12461	25.1486	1.10767
0.119088	44.0833	1.82722
0.125825	25.5556	1.11187
0.126196	25.598	1.12053
0.125964	25.5397	1.11903
0.124614	25.2245	1.35767
0.128243	26.8889	1.11972
0.0923237	23.4043	0.821481
0.12551	28.1209	1.23267
0.0510375	32.2546	3.47278
0.12461	25.1486	1.10767
0.12461	25.1486	1.10767
0.12461	25.1486	1.10767
0.125825	25.5556	1.11187
0.12461	25.1486	1.10767
0.128243	26.8667	1.12941
0.12461	25.1486	1.10767
0.125901	25.2536	1.11083
0.12461	25.1486	1.10767
0.12461	25.1486	1.10767
0.12461	25.1486	1.10767
0.124649	25.4641	1.20767
0.12461	25.1486	1.10767
0.125825	25.5556	1.11187
0.124777	26.7585	1.441
0.12461	25.1486	1.10767
0.132899	33.6953	1.16312
0.12461	25.1486	1.10767
0.12461	25.1486	1.10767
0.12461	25.1486	1.10767
0.12461	25.1486	1.10767
0.12461	25.1486	1.10767
0.12461	25.1486	1.10767
0.12461	25.1486	1.10767
0.12461	25.1486	1.10767
0.12461	25.1486	1.10767
0.12461	25.1486	1.10767
0.12461	25.1486	1.10767
0.12461	25.1486	1.10767
0.12461	25.1486	1.10767
0.12461	25.1486	1.10767
0.12461	25.1486	1.10767
0.12461	25.1486	1.10767
0.12461	25.1486	1.10767
0.12461	25.1486	1.10767
0.12461	25.1486	1.10767
0.12461	25.1486	1.10767
0.12461	25.1486	1.10767
0.12461	25.1486	1.10767
0.12461	25.1486	1.10767
0.12461	25.1486	1.10767
0.12461	25.1486	1.10767
0.12461	25.1486	1.10767
0.12461	25.1486	1.10767
0.12461	25.1486	1.10767
0.12461	25.1486	1.10767
0.12461	25.1486	1.10767
0.12461	25.1486	1.10767
0.12461	25.1486	1.10767
0.12461	25.1486	1.10767
0.12461	25.1486	1.10767
0.12461	25.1486	1.10767
0.12461	25.1486	1.10767
0.12461	25.1486	1.10767
0.12461	25.1486	1.10767
0.12461	25.1486	1.10767
0.12461	25.1486	1.10767
0.12461	25.1486	1.10767
0.12461	25.1486	1.10767
0.12461	25.1486	1.10767
0.12461	25.1486	1.10767
0.12461	25.1486	1.10767
0.12461	25.1486	1.10767
0.12461	25.1486	1.10767
0.12461	25.1486	1.10767
0.12461	25.1486	1.10767
0.12461	25.1486	1.10767
0.12461	25.1486	1.10767
0.12461	25.1486	1.10767
0.12461	25.1486	1.10767
0.12461	25.1486	1.10767
0.12461	25.1486	1.10767
0.12461	25.1486	1.10767
0.12461	25.1486	1.10767
0.12461	25.1486	1.10767
0.12461	25.1486	1.10767
0.12461	25.1486	1.10767
0.12461	25.1486	1.10767
0.12461	25.1486	1.10767
0.12461	25.1486	1.10767
0.12461	25.1486	1.10767
0.12461	25.1486	1.10767
0.12461	25.1486	1.10767
0.12461	25.1486	1.10767
0.12461	25.1486	1.10767
0.12461	25.1486	1.10767
0.12461	25.1486	1.10767
0.12461	25.1486	1.10767
0.12461	25.1486	1.10767
0.12461	25.1486	1.10767
0.12461	25.1486	1.10767
0.12461	25.1486	1.10767
0.12461	25.1486	1.10767
0.12461	25.1486	1.10767
0.12461	25.1486	1.10767
0.12461	25.1486	1.10767
0.117145	78.0922	4.20489
0.0717043	56.6959	6.92342
0.118665	47.6552	1.92625
0.133073	36.0954	1.52168
0.12461	25.8917	1.11517
0.060027	23.4719	2.24025
0.103092	29.6785	1.34523
0.120196	24.1164	1.10312
0.0815145	25.3678	1.6122
0.0800793	68.7907	6.48063
0.124957	35.8273	1.0543
0.092212	32.0372	1.09195
0.116562	21.8468	0.770043
0.115239	35.7481	1.47104
0.125027	23.6827	0.97108
0.126019	21.9074	0.595355
0.112889	20.0636	0.648035
0.103747	76.1213	4.24429
0.12434	33.648	0.736
0.104511	36.0606	1.60093
0.1151	25.1939	1.2219
0.12657	24.0305	0.626392
0.105013	20.6882	0.652572
0.0516033	25.8092	2.1649
0.126313	28.6795	0.810704
0.0758587	47.4602	3.59022
0.061999	22.125	1.89275
0.139427	28.2716	0.765376
0.109161	27.3171	0.8926
0.0877575	42.7323	1.75562
0.109103	23.1524	1.26116
0.0976808	30.0849	1.10225
0.132055	81.568	3.64053
0.0830931	24.3339	0.847617
0.109619	18.1045	0.891762
0.123019	33.3337	1.61666
0.0687475	17.0461	1.0891
0.0860293	17.881	0.776213
0.113275	19.2112	0.810741
0.056917	36.9462	4.53637
0.100031	14.2338	0.576537
0.0653695	33.2411	4.28791
0.0452301	15.7134	1.45206
0.104881	28.3225	0.982955
0.128421	30.5934	0.934794
0.0945818	20.9567	0.947127
0.0898348	23.1484	1.07604
0.045433	13.5166	1.38968
0.0906424	18.4237	0.53638
0.104958	19.2926	1.05892
0.109997	27.069	0.970394
0.12287	26.799	0.876276
0.110989	34.4863	0.885851
0.112534	23.4862	1.06925
0.127592	23.8643	0.628658
0.0946687	23.8662	0.748944
0.0933113	21.5669	0.87551
0.113902	43.4672	2.07573
0.103108	20.2513	0.905767
0.114857	128.387	4.77647
0.114931	191.087	7.41663
0.0723679	17.9613	0.944401
0.107262	19.5218	0.634054
0.122574	35.2199	3.00996
0.100848	24.9367	1.01317
0.126227	23.1189	0.598634
0.101442	14.4843	0.562626
0.100082	14.1137	0.547415
0.105873	16.1105	0.589006
0.0845673	22.0902	1.10038
0.0974036	35.5813	3.21307
0.104089	16.1373	0.630568
0.103073	28.0697	1.70657
0.0987606	14.0243	0.557558
0.10917	30.7005	1.15653
0.0753478	23.8808	1.14166
0.128869	28.4498	0.800573
0.103818	15.1543	0.571734
0.0956547	16.9025	0.597044
0.119153	48.7818	1.99816
0.103017	14.9499	0.561433
0.0861173	21.6696	0.747205
0.102013	14.5233	0.579171
0.112287	56.3223	2.3149
0.0987384	14.0372	0.547954
0.0735191	56.7745	3.97662
0.0815229	25.0166	0.814789
0.127301	24.4213	0.638283
0.0893269	22.6813	1.01636
0.118102	34.2445	0.800963
0.0970628	23.7576	0.96841
0.084809	31.197	1.31871
0.0867849	25.6274	1.00268
0.112225	20.4774	0.67286
0.0984414	13.924	0.546165
0.0935501	25.6023	0.99228
0.0992436	26.8144	0.816319
0.099515	14.0842	0.546208
0.0877383	18.3846	0.683129
0.0903852	139.125	4.55717
0.102687	24.4282	0.866905
0.0984098	13.9179	0.542929
0.0995151	14.6839	0.569768
0.100258	14.6934	0.555269
0.109783	29.8982	1.28058
0.10895	17.9364	0.65527
0.106769	24.287	0.838319
0.0883038	89.5785	4.19035
0.124227	21.6596	0.586495
0.079129	28.9425	1.44164
0.1007	19.16	0.979267
0.0735852	21.7051	2.20283
0.0403655	17.2805	1.44541
0.123202	21.3463	0.552187
0.120568	20.7621	0.528531
0.0979178	23.4502	1.82882
0.106379	27.793	0.784811
0.105192	19.205	0.595358
0.0964057	20.101	1.0176
0.0936191	16.0059	0.777401
0.121607	20.9889	0.547849
0.0978058	19.3009	0.626877
0.0581571	19.925	1.72604
0.124199	22.6184	0.561984
0.11458	20.778	0.671112
0.106536	40.2189	1.39773
0.122144	21.0462	0.53504
0.101389	17.0493	0.580138
0.0848251	22.7804	2.06099
0.0902343	23.073	1.46681
0.0965479	29.1313	1.4619
0.0710767	47.2074	3.88842
0.0791952	17.5239	0.697808
0.122144	21.6698	0.535596
0.134287	59.5565	3.76107
0.0657009	25.605	1.73697
0.115175	23.0878	0.656733
0.0626493	39.6254	4.52964
0.0995751	21.4973	1.18273
0.0670001	18.8692	0.906666
0.110766	24.1478	0.673242
0.101077	31.7164	0.903611
0.0634791	10.5784	0.584284
0.107087	19.0955	0.606332
0.112236	21.6163	1.18281
0.0452293	13.9699	1.0681
0.0696577	18.9279	1.35005
0.0431316	10.9524	1.22994
0.0968417	49.917	2.61227
0.0988979	17.1669	0.71809
0.0770122	17.1807	0.79605
0.0606517	14.3138	1.13028
0.108623	21.0997	0.813275
0.0922394	14.5018	0.536791
0.1056	19.6486	0.594656
0.0801231	39.6169	2.08213
0.0910117	12.1191	0.531993
0.0800286	17.5235	0.773889
0.0539093	46.5874	3.67533
0.0741355	47.1861	1.98412
0.088929	32.3471	1.59283
0.107583	23.7325	0.855618
0.0460284	17.1144	1.40935
0.0936979	17.9526	0.633929
0.0679594	13.7078	0.530346
0.0984019	17.0574	0.528574
0.0878557	13.1668	0.526015
0.0892548	53.826	1.184
0.0581567	62.2057	5.78198
0.0945048	14.9481	0.656948
0.0801512	19.5354	1.45121
0.0687472	17.2647	0.772887
0.0729702	21.8761	1.81198
0.100114	17.5886	0.575109
0.0916304	16.4035	0.630921
0.065524	22.4105	1.27596
0.10496	27.084	0.730943
0.103105	20.4688	0.954221
0.083759	38.2836	1.861
0.108018	19.2292	0.570668
0.106999	24.4832	0.792525
0.0797782	17.8613	0.736686
0.101949	24.1367	0.994265
0.0996746	17.9418	1.57505
0.0869987	22.361	2.23755
0.0862779	12.3422	0.577068
0.0926697	35.2995	1.03183
0.104482	21.2726	0.632915
0.0518806	16.75	1.0621
0.109689	34.6013	1.6411
0.105482	18.7025	0.59037
0.0880748	23.7785	1.22875
0.0870967	13.5554	0.706607
0.0714567	16.7515	0.754711
0.0610595	17.7615	0.903113
0.090184	27.7207	0.819854
0.10452	19.0653	0.585629
0.0994454	17.715	0.573102
0.0635562	9.59183	0.505661
0.100748	17.7114	0.574476
0.106705	19.9083	0.599813
0.109222	33.8076	0.972353
0.0992111	18.0189	0.553357
0.086439	22.7534	0.77994
0.0665604	29.9109	1.12279
0.0988024	23.8521	1.02598
0.0762228	83.435	2.95278
0.0801916	22.3385	1.1351
0.0926753	25.8083	0.768322
0.0857401	12.4303	0.517418
0.111347	33.2002	0.805681
0.0768361	15.4963	0.566795
0.098291	17.411	0.546385
0.0432877	9.79375	0.822418
0.0696082	11.5372	0.474499
0.0681081	16.8376	1.08037
0.106052	25.7306	1.45208
0.101595	19.2394	0.562331
0.0986573	17.5532	0.563889
0.0761805	21.8068	0.98534
0.0955273	22.1151	0.694543
0.102377	27.9019	0.611314
0.0971682	17.283	0.55308
0.100211	18.3314	0.551734
0.0809513	36.0043	2.09152
0.098952	17.5662	0.549864
0.100341	18.4228	0.569708
0.0984761	18.342	0.574833
0.0996087	17.6085	0.614455
0.0971629	17.2784	0.54221
0.0685341	11.248	0.437819
0.073329	9.76997	0.486461
0.0971629	17.2784	0.54221
0.097224	17.2908	0.549729
0.0971629	17.2784	0.54221
0.0870852	17.7689	0.701552
0.0983584	17.3339	0.543418
0.0958658	24.3091	0.870079
0.0971629	17.2784	0.54221
0.07456	9.32064	0.346872
0.0988279	17.9546	0.550275
0.0971831	17.2816	0.544186
0.068237	22.9805	1.18939
0.0944972	22.3442	0.763613
0.0910696	15.2983	0.604978
0.0504585	25.8209	4.45514
0.0399197	7.09754	0.891777
0.0971629	17.2784	0.54221
0.100211	18.3314	0.551734
0.0994153	58.6151	2.73304
0.056557	18.0035	1.0677
0.0971629	17.2784	0.54221
0.0971629	17.2784	0.54221
0.0971629	17.2784	0.54221
0.0971629	17.2784	0.54221
0.0971629	17.2784	0.54221
0.0971629	17.2784	0.54221
0.0971629	17.2784	0.54221
0.0971629	17.2784	0.54221
0.0971629	17.2784	0.54221
0.0759578	20.3565	1.64889
0.0893514	24.6952	0.86834
0.0592119	10.7868	0.524308
0.0937119	15.5867	0.460872
0.0894074	60.7897	2.29358
0.0805079	18.4096	0.712029
0.0486922	21.4083	1.763
0.0984854	22.6145	1.14342
0.084602	25.1243	0.948396
0.0925492	16.2275	0.913247
0.0880701	21.1214	0.65809
0.08645	34.6704	3.33255
0.0878353	22.2693	0.78187
0.0818997	9.91869	0.381216
0.084066	11.1103	0.596492
0.0895242	74.1281	5.12943
0.0658599	21.1405	1.10371
0.0884812	19.7211	0.768398
0.0677242	20.2425	0.826187
0.077	20.0095	0.606918
0.0769196	45.0127	2.83787
0.0813685	17.5431	0.642614
0.0895181	28.9828	1.7498
0.0813602	16.8711	0.418593
0.0793109	27.0085	1.3964
0.0501949	11.9055	1.29211
0.0608731	34.6169	1.81324
0.0851645	20.0894	0.700461
0.0507508	10.5813	0.68391
0.0912651	16.677	0.593092
0.0614063	11.9422	0.742091
0.0754266	16.292	0.523995
0.0591741	36.009	3.1052
0.102002	33.9756	1.97494
0.0692682	16.9408	0.695669
0.10108	21.9775	1.19788
0.0789034	20.4738	0.700373
0.0534212	38.0212	3.11628
0.048115	8.38745	1.37586
0.0875213	13.5042	0.506145
0.0748167	12.3319	0.428415
0.0696442	16.6124	0.589054
0.0703755	20.3254	0.578361
0.0780644	32.3104	1.65439
0.0764109	25.2536	1.84662
0.06711	16.7934	0.768948
0.0660566	34.7454	3.42626
0.0744032	16.1272	0.64333
0.0566851	17.475	1.28941
0.0432122	13.3471	0.903215
0.0924486	17.5656	0.489244
0.0937742	22.6584	0.75935
0.0860417	20.0943	0.760489
0.065726	18.1111	1.14209
0.0543215	30.7141	3.51849
0.0925257	18.4396	0.611421
0.0762296	40.1514	1.31057
0.0826355	12.7637	0.45907
0.0513505	9.13406	0.340133
0.0775677	26.1064	0.908966
0.0883831	19.3225	1.49331
0.0869814	12.2792	0.472996
0.0607279	7.92729	0.291476
0.0740078	16.9181	0.640021
0.0881827	12.4662	0.455059
0.078339	15.8241	0.710952
0.0781692	14.0379	0.422792
0.0851448	16.5331	0.529179
0.0802467	19.8324	0.76762
0.0636173	13.7061	0.603831
0.0794413	12.048	0.394247
0.0826828	26.5938	1.15978
0.075124	14.7978	0.731648
0.0753387	10.674	0.441676
0.0476142	21.6453	1.99927
0.0823816	17.7639	0.88382
0.0346025	12.7908	1.21208
0.0787198	24.6266	1.0157
0.0654482	41.4957	3.37299
0.033777	8.54407	1.14396
0.084206	17.7645	0.571385
0.0609484	31.4686	2.50169
0.0777897	18.9859	0.602617
0.075574	14.7015	0.854465
0.0369238	11.6942	1.32681
0.0762564	16.4607	1.05977
0.0991808	30.088	0.899852
0.0659765	46.4948	1.54728
0.0572599	19.0377	0.871972
0.0880937	29.1857	1.48782
0.0654857	29.4656	2.49355
0.0708382	43.3087	2.52916
0.0533937	14.5954	1.09094
0.0702356	8.77955	0.291133
0.0801604	18.5513	0.603987
0.0933645	15.7836	0.531131
0.0514049	22.4839	3.0753
0.0677555	11.4883	0.487188
0.0867057	18.7531	0.708235
0.0863995	13.9265	1.01204
0.0843337	10.8029	0.436869
0.0798616	11.5315	0.440516
0.0804476	49.2233	2.83793
0.0815178	33.9369	1.79495
0.0412433	10.6315	0.688166
0.0851806	15.7493	0.794289
0.0890331	23.477	0.824396
0.100899	39.815	1.72689
0.0837675	13.1144	0.413685
0.0752196	38.957	1.36352
0.0551068	37.9281	3.6791
0.0902839	19.3428	0.709556
0.0853799	18.2346	0.617448
0.0531256	12.1406	0.893091
0.0772474	10.7961	0.368163
0.0573887	10.2282	0.536733
0.0801889	68.0588	2.02916
0.0730438	34.9102	3.38868
0.0651371	8.09788	0.37165
0.0884875	16.0633	0.428546
0.0845911	16.7403	0.638235
0.0786261	69.4229	4.36942
0.0408091	11.9842	1.03738
0.0766608	13.7305	0.645982
0.0663591	13.0613	0.614323
0.0500546	19.3553	1.75646
0.0478135	29.6298	3.10077
0.0749653	11.669	0.423629
0.0593324	32.8225	2.05286
0.0801954	15.1991	0.751764
0.0815982	20.2031	1.41878
0.0704326	10.2197	0.356922
0.0338131	6.68614	0.665127
0.0680587	9.52542	0.539723
0.0520002	12.2185	0.566916
0.0801278	23.4627	0.755577
0.0696224	28.9282	1.79058
0.0686956	27.8686	2.1533
0.0688328	12.8764	0.409199
0.074136	9.67777	0.344344
0.0792806	19.9629	0.844825
0.0298923	9.10537	1.16345
0.0716616	8.31225	0.318808
0.0746242	10.4098	0.416852
0.0906413	19.1309	0.673943
0.0838902	42.1119	2.64366
0.0646025	8.29576	0.408505
0.0746242	10.0147	0.320711
0.0797359	18.4062	0.605178
0.047283	9.35012	0.726888
0.082871	14.2307	0.456877
0.0558945	28.2923	1.57807
0.0528385	11.4791	0.627283
0.0375368	10.0814	1.12619
0.0587866	15.3541	0.5394
0.0672461	21.9491	1.45149
0.0826376	13.6478	0.639995
0.0483719	27.8319	1.94336
0.053546	43.4747	3.52497
0.0883626	23.6956	0.973325
0.0649193	10.7883	0.541909
0.0686075	17.6039	0.767986
0.0812165	10.7161	0.358309
0.0493031	13.6692	0.861662
0.0656957	13.6264	0.445099
0.0739476	9.50241	0.331962
0.0625651	14.8732	0.767051
0.0621202	42.6807	1.36937
0.0740532	16.0611	0.663876
0.0418219	7.50975	0.637384
0.0849768	17.2026	0.484206
0.0776432	12.4764	0.359283
0.0740673	9.63192	0.346486
0.0548954	12.8671	0.653792
0.0548652	25.8489	1.28025
0.0741367	21.4588	1.52026
0.0807133	39.1886	1.49639
0.0715367	22.8097	2.03761
0.0576369	10.1149	0.549984
0.0762476	11.6832	0.423454
0.0757853	16.1205	0.490916
0.0651366	13.6	0.451945
0.0754222	12.8259	0.399677
0.0681146	7.92557	0.30454
0.0834227	18.2985	1.03182
0.0663003	13.5726	0.859674
0.0707674	15.1603	0.766036
0.0549856	31.2984	2.09661
0.0610685	10.0689	0.589738
0.0390865	10.3955	0.666291
0.0810793	19.3535	0.550129
0.0716064	9.53597	0.323332
0.0826088	17.0771	0.430069
0.0562156	11.6043	0.450996
0.0658986	7.98944	0.442506
0.0315958	8.97795	0.819189
0.0657038	8.1118	0.483587
0.0703817	18.872	0.502834
0.0804572	23.6952	1.56626
0.0702315	15.5316	0.688611
0.0429106	10.1222	0.822821
0.0526949	10.6329	0.616334
0.0647537	7.71706	0.282616
0.0492807	22.0444	2.1191
0.0654629	8.65837	0.327053
0.0768874	14.6088	0.398671
0.0763607	12.3047	0.528095
0.0678358	8.17106	0.293737
0.0533838	10.1179	0.338162
0.0537621	31.2632	1.45107
0.0465468	19.336	1.91412
0.0632284	7.67431	0.431704
0.0485664	10.7089	0.897954
0.0619175	7.21133	0.260605
0.0637875	8.08182	0.281236
0.0731145	16.1974	0.494971
0.0360344	7.7951	0.658951
0.0509067	39.3701	2.96194
0.0801813	11.6435	0.316642
0.0612472	7.29751	0.287548
0.0625799	7.32338	0.260058
0.0770672	12.808	0.689596
0.0623757	7.27653	0.260383
0.0631951	7.34768	0.261849
0.074132	12.2135	0.716866
0.0570968	13.2774	1.03359
0.0717731	9.75336	0.320405
0.0843888	20.6961	0.476652
0.0887635	23.3582	0.707499
0.065744	7.97292	0.256355
0.0730987	10.6717	0.337242
0.047921	14.1079	0.529287
0.0630716	7.93298	0.282128
0.0789922	17.5583	0.548379
0.0619456	7.26711	0.262087
0.0624747	7.2873	0.256541
0.067178	12.6753	1.08284
0.0671655	28.686	2.21126
0.0643077	7.56388	0.265275
0.0553817	13.5466	0.761352
0.0581619	16.8135	1.20294
0.062214	7.51628	0.265311
0.0613371	7.32201	0.279464
0.0618836	7.15058	0.252271
0.0617386	7.20329	0.258372
0.0630593	7.37531	0.260093
0.0610631	7.06719	0.249087
0.0429701	10.1583	0.573259
0.0682748	23.3683	1.62895
0.0610631	7.06719	0.249087
0.0705852	34.3981	0.876144
0.0720473	10.4736	0.370123
0.0635082	7.35692	0.260292
0.0617991	7.26769	0.263573
0.0615261	7.47689	0.265025
0.0726641	10.4123	0.288961
0.0629	7.35602	0.255324
0.0563985	13.0517	1.00401
0.0657516	13.44	0.517317
0.0642552	13.6578	0.459193
0.061083	7.07457	0.253738
0.0619659	7.22895	0.252571
0.0713418	8.54717	0.396478
0.0726125	26.7832	1.84922
0.0521449	12.0676	0.519696
0.0610631	7.06719	0.249087
0.0620301	7.26532	0.258988
0.0620929	7.17708	0.254581
0.0610631	7.06719	0.249087
0.0610631	7.06719	0.249087
0.0625938	7.24696	0.250647
0.0722415	8.89688	0.270935
0.0625938	7.28275	0.251299
0.0610631	7.06719	0.249087
0.0547232	34.4044	1.267
0.0610631	7.06719	0.249087
0.0610631	7.06719	0.249087
0.0610631	7.06719	0.249087
0.0610631	7.06719	0.249087
0.0610631	7.06719	0.249087
0.0610631	7.06719	0.249087
0.0610631	7.06719	0.249087
0.0610631	7.06719	0.249087
0.0610631	7.06719	0.249087
0.0610631	7.06719	0.249087
0.0610631	7.06719	0.249087
0.0610631	7.06719	0.249087
0.0610631	7.06719	0.249087
0.0610631	7.06719	0.249087
0.0610631	7.06719	0.249087
0.0610631	7.06719	0.249087
0.057321	9.13769	0.376988
0.0508079	13.6362	0.950383
0.0729093	12.9532	0.5987
0.0572712	19.6603	1.47863
0.0703057	11.1823	0.336185
0.0500606	9.15735	0.692125
0.0539983	33.1099	2.18778
0.0534853	12.3992	0.528501
0.0441521	7.69977	0.440011
0.0602103	10.9385	0.423171
0.0516659	26.1675	1.44677
0.0739878	16.5736	0.600827
0.0511669	17.4277	1.61857
0.0683865	15.0071	0.495254
0.0664077	12.5992	0.738696
0.0503994	18.7441	2.23535
0.0735943	11.7906	0.474982
0.0514909	28.3231	1.94485
0.0711521	25.2475	1.47006
0.0321826	9.05838	0.903269
0.0630027	38.575	1.95752
0.072947	13.4554	0.470689
0.0688055	44.7018	1.34534
0.0346736	14.735	1.15105
0.0651311	11.7658	0.593706
0.0521117	9.05089	0.66578
0.0509696	17.0621	1.63807
0.0839266	15.3672	0.483292
0.0645159	125.738	6.19832
0.0435147	9.06112	0.487269
0.0715675	9.04628	0.33199
0.0473115	11.5893	0.68971
0.075535	14.4493	0.360032
0.0509137	7.50662	0.276114
0.0739066	15.0289	0.663094
0.07061	22.2059	0.56809
0.0623699	10.4633	0.367204
0.0728515	20.5428	0.555013
0.0566033	11.4419	0.480931
0.043358	22.677	1.20703
0.0466712	28.2612	2.05269
0.0631776	15.2424	0.430341
0.0355201	8.66485	0.571509
0.045757	8.45176	0.411595
0.0573705	15.7171	0.701371
0.0664359	7.55776	0.233271
0.058059	12.1753	0.492051
0.0632898	20.6088	0.775954
0.058753	22.9694	1.13162
0.0389198	6.69629	0.334284
0.0582303	6.02257	0.215214
0.0407473	21.8281	2.06482
0.055494	13.4808	0.40595
0.044537	18.8145	1.15553
0.067312	16.4726	0.498539
0.0673994	8.06076	0.243913
0.0690956	9.1777	0.325537
0.0672813	9.00657	0.31496
0.0587617	10.462	0.536326
0.055735	12.3309	0.432367
0.0666134	7.58524	0.27829
0.0616459	6.57173	0.30803
0.0629835	14.2401	0.382614
0.0729743	10.9183	0.323348
0.0602514	12.5461	0.414547
0.0684297	12.076	0.48739
0.0680359	15.2321	0.463303
0.0596015	30.5744	1.61101
0.0654382	13.8695	0.745261
0.042564	10.5266	0.462929
0.0718998	22.0287	0.578917
0.0562947	10.6309	0.413581
0.0464488	8.27847	0.361615
0.0604645	9.06116	0.378226
0.0638879	6.84488	0.234879
0.0601711	6.17706	0.214246
0.0288578	8.76963	0.903786
0.0686789	14.0062	0.3722
0.0658084	6.98383	0.215475
0.0647476	11.3291	0.360715
0.064918	14.6984	0.859516
0.0513739	10.7547	0.440901
0.0602496	6.36582	0.243823
0.0695494	35.6399	1.53627
0.0612751	33.6242	1.61504
0.0792774	17.5059	0.492378
0.057856	7.77237	0.233327
0.0586824	20.0583	0.742488
0.0622547	10.2621	0.319586
0.0617683	6.94806	0.247885
0.0544051	14.4362	0.787461
0.063911	21.4607	0.571634
0.0311972	8.58423	1.23237
0.0607254	16.5506	0.943775
0.033654	12.8211	0.628971
0.0640946	35.0796	1.42156
0.0658857	9.34958	0.308673
0.0549582	14.6586	0.559919
0.0654822	7.74375	0.279431
0.0620227	9.34392	0.370824
0.0544936	15.6339	1.22336
0.0397527	6.00012	0.517223
0.0368861	7.99675	0.514878
0.0276621	8.16893	0.499132
0.0571032	8.06666	0.228346
0.0619734	16.8568	0.505478
0.0614139	10.2937	0.47869
0.0626465	7.29435	0.222938
0.0461897	9.08362	0.443352
0.0594901	6.54094	0.22286
0.0549559	10.5161	0.615002
0.0499021	9.20515	0.332304
0.0625005	8.40742	0.229401
0.0420886	8.84921	0.421957
0.0659707	11.6489	0.343314
0.0537785	25.2723	1.05823
0.0660796	9.92015	0.410054
0.0697324	55.2804	1.62013
0.0601198	6.78373	0.357969
0.0676619	9.663	0.311405
0.0594194	14.9141	0.749548
0.0590288	6.11567	0.213271
0.0415648	21.8637	1.64041
0.0575246	18.1517	0.575806
0.0590181	8.88014	0.48914
0.0646552	11.3573	0.56315
0.0298039	8.78431	2.00591
0.0655094	9.08183	0.319925
0.0589784	7.47353	0.760201
0.059535	7.48117	0.53889
0.0672966	12.172	0.484331
0.0585337	5.99156	0.206247
0.0535808	10.7517	0.299375
0.0589633	12.1287	0.645913
0.0617434	6.75341	0.233977
0.0610934	6.49377	0.241729
0.0620992	8.75561	0.323268
0.0645647	25.7729	1.32919
0.0589624	6.11738	0.199348
0.0605545	6.91103	0.233496
0.0692236	10.8018	0.336087
0.061619	9.00777	0.251793
0.0586088	6.96918	0.261446
0.0710853	17.1576	0.452117
0.0304149	6.68048	0.486772
0.063206	15.5687	0.593242
0.057831	6.15106	0.21719
0.0602436	6.16343	0.206217
0.0579993	5.97435	0.204309
0.0605223	6.46088	0.278712
0.0618947	7.18669	0.223495
0.0638908	7.01716	0.206956
0.0597658	7.42382	0.22319
0.0374175	5.91915	0.260918
0.0463769	20.6791	0.990392
0.059509	6.29953	0.244354
0.0605682	10.1431	0.449854
0.0372596	5.12016	0.232469
0.0211436	4.49192	0.566026
0.0576478	5.96637	0.211996
0.0591522	7.84902	0.233765
0.0597348	17.7009	1.06032
0.0603879	8.86885	0.369634
0.0583554	7.65394	0.527745
0.0336924	23.7032	2.14824
0.0631256	13.1669	0.459538
0.0448606	8.64101	0.348315
0.0584191	6.05677	0.198711
0.0589152	7.86243	0.215434
0.0626391	6.53262	0.198329
0.059058	6.16676	0.197578
0.0577582	5.96567	0.192178
0.0575861	5.87919	0.194248
0.0577169	6.79061	0.278868
0.043727	8.51436	0.368688
0.0586649	6.06941	0.207219
0.0618386	8.08932	0.224397
0.0564452	7.67033	0.174042
0.0584191	6.70795	0.202244
0.0572376	5.85816	0.193684
0.038411	9.34239	0.526614
0.0650452	10.1131	0.38195
0.0389596	10.7961	0.896251
0.0576364	5.99628	0.19185
0.0605755	6.74166	0.194903
0.0604902	7.57004	0.200007
0.0612198	6.71416	0.197224
0.0585569	13.3918	0.444248
0.0571482	5.84512	0.187959
0.0571482	5.84512	0.187959
0.0597259	7.03322	0.217351
0.0571482	5.84512	0.187959
0.0370071	7.8008	0.390963
0.0571482	5.84512	0.187959
0.0586865	6.0105	0.205306
0.0435638	7.35626	0.377562
0.0274322	8.92883	0.688955
0.0609118	6.71283	0.194519
0.0584191	6.21001	0.227959
0.0571482	5.84512	0.187959
0.0584137	6.00623	0.193423
0.0575861	5.87919	0.194248
0.0571482	5.84512	0.187959
0.0571482	5.84512	0.187959
0.0571482	5.84512	0.187959
0.0584191	6.01161	0.196292
0.0582057	7.28741	0.253164
0.0571482	5.84512	0.187959
0.0571482	5.84512	0.187959
0.0571482	5.84512	0.187959
0.0571482	5.84512	0.187959
0.0571482	5.84512	0.187959
0.0571482	5.84512	0.187959
0.0571482	5.84512	0.187959
0.0571482	5.84512	0.187959
0.0571482	5.84512	0.187959
0.0571482	5.84512	0.187959
0.0571482	5.84512	0.187959
0.0543599	14.0638	0.698574
0.0571482	5.84512	0.187959
0.0571482	5.84512	0.187959
0.0571482	5.84512	0.187959
0.0418475	8.01726	0.753926
0.0577424	20.5009	2.0858
0.0642471	48.849	1.47419
0.0569861	7.02743	0.214128
0.057303	17.0759	0.712281
0.0465997	8.18063	0.441475
0.0532372	13.8112	0.388608
0.0525739	9.50673	0.374977
0.0394007	5.86176	0.268004
0.0524234	9.23526	0.515544
0.0228986	5.93919	0.477566
0.0509995	15.3923	0.994965
0.0385384	5.03856	0.121689
0.0428289	8.22986	0.350196
0.0592664	11.3766	0.281474
0.0402858	4.76661	0.146085
0.0452452	6.31963	0.25984
0.0436514	7.62989	0.394928
0.0465162	12.7119	0.499223
0.0423079	17.6895	1.01225
0.0693713	17.1589	0.459919
0.0220722	3.57952	0.454262
0.0411145	19.0209	0.969101
0.0446772	9.42687	0.413708
0.0550442	13.5714	0.385884
0.0528621	8.35462	0.227536
0.0357633	9.97841	0.724151
0.0544931	41.6713	0.847229
0.0584799	21.3347	0.919471
0.0463447	9.58373	0.42785
0.0612846	12.5521	0.48142
0.0404142	14.7239	0.61411
0.0396424	29.8865	2.201
0.0464173	9.86789	0.274271
0.06385	18.6596	0.430372
0.0465788	6.82943	0.337092
0.0469288	8.09645	0.347551
0.0492903	12.9518	0.397728
0.0399421	8.39971	0.46171
0.0479045	6.0227	0.201514
0.0545049	10.3056	0.369136
0.055627	10.5475	0.483865
0.0586322	42.1328	1.32797
0.0402414	6.94146	0.34217
0.0391892	4.51443	0.166572
0.0479904	10.5422	0.343774
0.0465735	17.6249	0.570192
0.0568702	12.3041	0.453309
0.0592546	18.5111	0.897941
0.0373927	5.2257	0.23924
0.0347571	15.3929	0.794322
0.04208	7.72853	0.455418
0.0468907	11.1642	0.284263
0.0433555	9.58541	0.537535
0.0640944	11.8316	0.3388
0.0539577	23.5259	0.873707
0.0657346	22.6231	1.16931
0.0426193	11.2249	0.431053
0.049861	10.3843	0.417289
0.0378391	5.46988	0.253396
0.0476533	11.5145	0.579632
0.0485001	7.69345	0.287714
0.0640314	15.5894	0.320437
0.0503838	21.9118	0.632626
0.049574	6.8343	0.249418
0.0328222	29.6731	2.09845
0.0393747	4.79018	0.365394
0.0426479	6.56531	0.196548
0.0446768	11.3139	0.462976
0.0340492	5.40169	0.25587
0.053312	9.82333	0.235705
0.0503368	6.45501	0.205737
0.0606767	64.2435	0.822514
0.0316021	6.63983	0.579089
0.0408789	5.29559	0.224151
0.0497091	12.2914	0.598658
0.0242656	4.85684	0.243954
0.0382041	6.35096	0.274904
0.038575	12.6818	0.961444
0.0308864	3.65642	0.207245
0.0461063	8.86223	0.593911
0.0501801	8.10395	0.22212
0.0476048	10.5728	0.50376
0.0399833	8.41473	0.349399
0.0561744	21.3913	0.719905
0.0427495	5.87302	0.296699
0.0454295	13.5412	0.383784
0.0453479	27.0164	0.849526
0.0510233	16.2169	0.593642
0.0571163	18.4638	0.656177
0.0435333	15.3118	0.505417
0.037441	7.38695	0.221026
0.0327069	12.2392	0.832735
0.0358528	14.0672	0.686218
0.0484586	23.411	1.0686
0.0525159	8.75659	0.308483
0.036068	6.93457	0.307831
0.0478063	10.5909	0.266207
0.0467407	8.16993	0.492698
0.0432449	11.5466	0.59962
0.0412031	6.12353	0.248013
0.0392282	5.18515	0.234512
0.0344856	10.5868	1.0329
0.0571797	27.9068	0.998719
0.0514976	6.45882	0.186931
0.033708	5.40506	0.301527
0.0337929	5.42011	0.368879
0.0438021	6.87933	0.273013
0.0558882	11.7659	0.480189
0.0393329	10.6597	0.75325
0.0511506	7.56482	0.22618
0.0276457	24.6382	1.01845
0.0495044	7.29937	0.17712
0.036372	25.8276	1.55899
0.0336138	6.41708	0.347359
0.0344388	5.40772	0.23482
0.0606074	15.8149	0.437613
0.037681	4.52459	0.1926
0.0348057	4.25584	0.208745
0.0488298	90.9129	2.41514
0.0407796	6.07898	0.343761
0.0326038	6.91393	0.305986
0.051542	36.5448	0.536
0.0375087	12.4974	0.876855
0.0351226	4.99097	0.23066
0.0375324	6.18839	0.185482
0.0441932	5.95804	0.270969
0.0562266	25.7214	3.51216
0.0343688	7.72584	0.568328
0.0196505	4.97957	0.254145
0.0394215	43.1213	1.21354
0.0492746	24.4204	0.856562
0.0325791	7.95978	0.665397
0.0334428	7.60617	0.340985
0.0343789	5.48893	0.464716
0.04115	5.88772	0.243056
0.0322125	3.93884	0.208284
0.0339707	5.80792	0.241729
0.0412953	4.55247	0.127451
0.0413717	17.0493	1.02646
0.0419125	8.04002	0.967752
0.0522212	7.87613	0.457676
0.0516809	12.4014	0.316743
0.0473034	9.69333	0.348991
0.0405327	6.15556	0.177383
0.0497005	7.57094	0.216097
0.0183967	3.93512	0.356081
0.0436601	9.90912	0.333356
0.0324362	4.05363	0.232952
0.0429093	27.0221	1.61201
0.0433358	7.60256	0.17386
0.0334075	6.66653	0.447421
0.0287332	3.46257	0.118127
0.0518611	25.087	1.02489
0.0323727	4.09234	0.226802
0.0397346	5.9513	0.66258
0.042945	7.39069	0.413124
0.0344942	4.05088	0.205338
0.0587867	226.389	2.33621
0.0322127	3.9391	0.233925
0.035768	4.21268	0.140427
0.0583792	15.5844	0.493043
0.0323724	4.07855	0.24716
0.0323241	4.00641	0.220268
0.0323111	3.9931	0.228465
0.0300878	9.10622	0.445417
0.042358	6.94599	0.260559
0.0302898	3.50234	0.202436
0.0335399	4.01908	0.212485
0.0483484	7.87306	0.320014
0.0451732	6.82606	0.333657
0.0487341	6.509	0.398776
0.0640542	23.6113	0.570749
0.0322125	3.93884	0.208284
0.0346905	4.6217	0.267159
0.033936	4.73783	0.213792
0.050393	6.36118	0.204784
0.0512143	10.9802	0.364951
0.0294418	10.0835	0.324182
0.0196547	5.21035	1.01073
0.0322125	3.93884	0.208284
0.033936	4.26772	0.224173
0.0361534	37.9114	2.28514
0.0301859	7.03521	0.474446
0.0341131	4.76169	0.186362
0.0313323	17.4109	1.11375
0.0322462	3.96666	0.201446
0.0223777	3.85172	0.304893
0.0309784	6.10361	0.925324
0.0330173	16.8599	1.04731
0.0322125	3.93884	0.208284
0.0474462	17.0169	0.445905
0.0383383	13.5567	0.658453
0.0466647	7.95228	0.605768
0.0260308	3.63049	0.199231
0.0360887	6.52255	0.201409
0.0463908	10.4798	0.434598
0.0307084	9.18815	0.995375
0.0274484	4.09264	0.336823
0.0402665	4.99533	0.134702
0.0235409	2.73452	0.291846
0.0407646	5.70962	0.118263
0.0332732	3.90527	0.200196
0.0421212	5.40373	0.136532
0.0378168	4.43582	0.1207
0.0375547	6.57231	0.166296
0.0377956	5.19882	0.119856
0.0184273	3.31972	0.363001
0.0324094	17.4903	0.558743
0.0316169	3.65408	0.181994
0.0404361	7.3455	0.282909
0.0471445	9.64195	1.27846
0.0465956	10.3428	0.546613
0.0296295	6.97291	0.318614
0.0547189	42.6446	1.05211
0.042528	14.4686	0.556414
0.0348912	7.88664	0.226986
0.0487187	8.82305	0.442288
0.0325659	9.17273	0.420113
0.0196804	4.56379	1.23386
0.0322147	11.6273	0.499461
0.0449113	20.0682	0.584699
0.0374226	4.22206	0.106013
0.0418427	14.1818	0.544762
0.0509546	24.9509	0.895787
0.0349344	5.22005	0.145524
0.030318	4.14691	0.217643
0.0297938	29.4077	1.15211
0.0417589	6.2731	0.221994
0.0201383	4.87782	0.633768
0.0374226	4.19039	0.106434
0.0446337	8.85983	0.198143
0.0376764	5.82953	0.25825
0.0486548	25.7356	1.22024
0.036756	7.37698	0.286994
0.0271021	6.95884	0.547879
0.0610013	18.5591	1.19936
0.0311473	12.7597	0.471971
0.0410879	5.63271	0.155318
0.0476774	27.2784	1.23361
0.0393024	5.4959	0.113288
0.0257997	2.78649	0.158438
0.0292564	9.92429	0.39667
0.0359604	3.92989	0.101383
0.0381996	6.88519	0.272485
0.0291715	8.1556	0.355002
0.034776	7.18406	0.284563
0.0522418	11.2995	0.269462
0.0321274	17.3346	0.667833
0.0250254	5.16643	0.266194
0.0310708	8.13577	0.258542
0.0249769	3.88425	0.330829
0.0329362	4.97157	0.273002
0.0301353	4.9801	0.336173
0.0227912	2.47863	0.0962816
0.052836	15.4857	0.483733
0.0416663	7.98037	0.353262
0.03515	3.98582	0.223778
0.0267281	4.12856	0.201169
0.0463458	7.02168	0.268957
0.0367361	4.97412	0.159431
0.0391879	6.04276	0.194825
0.0578486	17.9801	0.877296
0.0275332	9.62003	0.47563
0.013721	2.67784	0.285925
0.0342747	3.30331	0.111654
0.0360805	12.4062	0.456227
0.0392923	5.64732	0.134071
0.0332222	5.36696	0.292298
0.0231115	2.86994	0.349741
0.0166535	1.75982	0.174998
0.0323394	4.87015	0.181205
0.0347788	9.5489	0.190438
0.0414174	16.6569	1.61723
0.0359387	6.95104	0.163051
0.0258233	3.03279	0.0928088
0.0445269	6.39449	0.218796
0.0270964	4.24821	0.165016
0.053279	14.7247	0.611276
0.0296737	8.22125	0.515095
0.0346625	3.81125	0.156495
0.0299885	10.6319	0.494386
0.0349112	5.93188	0.195147
0.0361855	5.70784	0.199946
0.027407	2.68322	0.155669
0.0241032	5.89328	0.126373
0.0312166	15.3718	0.325052
0.0354533	5.0221	0.223433
0.0393155	8.39962	0.294521
0.048297	19.9759	0.606588
0.0294273	3.27079	0.095152
0.0318911	3.14878	0.120635
0.0308895	4.63246	0.155945
0.0320709	4.67132	0.156559
0.0241737	2.30074	0.14639
0.0256859	3.95277	0.502268
0.0280686	3.67212	0.312879
0.0292602	3.75068	0.15741
0.0365473	5.38832	0.209069
0.0403415	16.5342	0.348744
0.0287314	38.1417	1.16447
0.025464	2.82807	0.112207
0.0418426	10.2748	0.255055
0.0315753	20.3612	0.730132
0.0357732	8.40732	0.960416
0.0416807	12.7752	0.709324
0.0302451	4.23269	0.217422
0.0361845	4.85663	0.225984
0.0242121	3.83479	0.149241
0.026136	3.56014	0.139438
0.0417326	9.70589	0.54758
0.0305909	19.0823	1.01946
0.0336267	5.64773	0.284916
0.0446048	13.9962	0.334954
0.0259703	2.79599	0.115756
0.0388761	14.3183	1.03617
0.0406289	8.62406	0.292708
0.0246094	2.98659	0.186853
0.0246586	2.56494	0.120599
0.0339902	13.9279	0.547167
0.0385622	5.1851	0.21945
0.0267976	3.29235	0.163438
0.0350081	6.45405	0.449537
0.0325721	4.06858	0.134684
0.0349014	4.25691	1.11263
0.0330542	9.39149	0.429221
0.0297008	5.48075	0.303763
0.04185	6.66849	0.20111
0.0302476	5.68321	0.383678
0.0282106	14.5819	1.00813
0.0245237	11.7449	1.01616
0.0194248	2.78195	0.281744
0.0281654	10.1313	1.7993
0.0333621	6.01762	0.196355
0.0225795	1.83072	0.102648
0.0280226	4.09495	0.128948
0.0223752	2.60946	0.0905502
0.0323069	6.41084	0.245744
0.0399093	24.6326	0.916639
0.0307922	3.12587	0.103351
0.0354398	6.00406	0.207517
0.0317343	6.40161	0.347206
0.0270071	12.6151	0.449283
0.0305601	4.3034	0.105861
0.0379288	5.59109	0.229808
0.0469591	7.61205	0.176029
0.0383471	9.14815	0.351473
0.0296205	2.69375	0.108314
0.028531	10.9837	0.433669
0.0392002	9.42974	0.575617
0.0215241	3.19794	0.337505
0.0195488	2.11832	0.131954
0.0235264	3.3894	0.141112
0.0320222	4.92206	0.182566
0.0242812	3.20243	0.0748931
0.0356308	5.19839	0.13298
0.0310137	3.48318	0.149769
0.033383	7.39397	0.178273
0.0256778	4.1454	0.151083
0.0114878	1.61492	0.218734
0.0308884	9.11056	0.546643
0.0371261	9.0525	0.322525
0.0333144	5.43562	0.47953
0.0246107	9.98278	0.388783
0.021416	2.00837	0.110297
0.0365433	18.4945	1.84022
0.0332522	4.01436	0.0807407
0.040426	14.1189	0.354591
0.0353333	7.10075	0.176554
0.0347348	7.93241	0.192945
0.028097	4.23864	0.147961
0.0373609	39.8524	0.936124
0.0121381	1.43316	0.105501
0.034437	7.96423	0.311554
0.0256704	2.30812	0.0465513
0.0384897	6.28875	0.181593
0.0227565	5.11552	0.504333
0.032778	5.04737	0.227165
0.0273269	3.69382	0.09917
0.0254749	2.16893	0.0653619
0.0245764	2.46106	0.139363
0.0296045	3.276	0.0911987
0.0292981	4.52869	0.13166
0.025493	3.3915	0.153529
0.0428723	9.62615	0.218198
0.0270063	11.9214	0.154883
0.0296952	7.62499	0.209096
0.0266932	2.78575	0.201669
0.0234001	3.17498	0.0580125
0.0404049	7.17634	0.232677
0.028284	12.0241	0.280885
0.0192866	5.09185	0.511599
0.0338587	5.91592	0.257632
0.0244315	3.53908	0.228493
0.0160817	2.06617	0.151323
0.0275964	7.88165	0.507794
0.0249007	2.29073	0.0844979
0.0219932	15.9697	0.268972
0.0189564	1.85028	0.0409049
0.0217004	2.93147	0.101262
0.027855	58.4614	1.85836
0.0258178	3.17962	0.123283
0.0296883	6.6876	0.219336
0.0287113	2.84088	0.0786807
0.0289935	4.26574	0.112833
0.0278618	12.222	0.499577
0.0216655	4.78681	0.396008
0.0264613	26.5518	0.639723
0.034758	4.12927	0.112732
0.0244183	4.39238	0.196307
0.013398	1.60792	0.0847867
0.0241016	3.73167	0.189173
0.0336568	9.67641	0.841214
0.0264697	3.15015	0.124919
0.0274343	6.2462	0.21919
0.0279326	3.57267	0.127676
0.0222317	5.39517	0.203832
0.0218798	2.95387	0.0608342
0.0266583	12.6981	0.12518
0.0144121	60.6393	7
0.0250506	2.85042	0.133145
0.0196443	2.18355	0.184798
0.0285812	8.40238	0.287729
0.0255033	6.67814	0.206719
0.0122064	1.84515	0.184975
0.0273361	2.54323	0.110616
0.0291396	4.92382	0.201453
[truncated: 693 more rows]

## Sheet: Table S1.6
Table S1.6 Correlation analysis on spatial distribution patterns of all (All), endemic (EN) and threatened species (TH) generated according to the species richness algorithm and complementary algorithm in addition to spatial phylogenetics (PD, PE and WE) and seed species employing to reconstruct phylogenetic relationships after standardized relevant variables
Species richness algorithm					Complementary algorithm	Spatial phylogenetics			Employing to reconstruct phylogenetic relationships
All	EN	TH	Angio	Gmno	All	PD	PE	WE	Seed species
1	0.894421	0.845953	1	0.758065	1	0.660881	0.263028	0.255427	0.563996
0.883453	0.678464	0.556136	0.883848	0.645161	0.706199	1	0.337963	0.22853	0.893861
0.876281	1	0.467363	0.873995	0.806452	0.245133	0.516264	0.147943	0.208713	0.439126
0.835809	0.406119	0.979112	0.837179	0.548387	0.447746	0.784568	0.548714	0.428108	0.639958
0.782018	0.972406	0.83812	0.777807	0.854839	0.0904201	0.481195	0.11834	0.177678	0.418314
0.777664	0.877025	0.70235	0.775732	0.709677	0.15292	0.756649	0.160448	0.138776	0.603538
0.737449	0.296941	1	0.743583	0.177419	0.0845287	0.730331	1	0.646171	0.597294
0.722592	0.688062	0.420366	0.724138	0.451613	0.120133	0.589769	0.143606	0.172867	0.457856
0.715164	0.908218	0.425587	0.707804	1	0.421619	0.536898	0.126255	0.132293	0.432882
0.711066	0.467307	0.613577	0.713767	0.370968	0.0584016	0.682316	0.191128	0.190876	0.51821
0.703893	0.520696	0.248042	0.708063	0.274194	0.307633	0.971885	0.745557	1	1
0.698002	0.736053	0.417755	0.694841	0.725806	0.0286885	0.473297	0.107095	0.12279	0.379813
0.694672	0.39772	0.665796	0.697433	0.354839	0.197234	0.759262	0.340438	0.203691	0.592092
0.69416	0.440312	0.723238	0.696915	0.354839	0.138576	0.657802	0.266746	0.178147	0.472425
0.660092	0.55249	0.469974	0.656987	0.693548	0.0455943	0.753557	0.189416	0.0920074	0.568158
0.657531	0.575285	0.357702	0.657765	0.483871	0.0271516	0.783856	0.174233	0.106029	0.627471
0.657018	0.45111	0.652742	0.658024	0.435484	0.0371414	0.712138	0.196223	0.158949	0.5359
0.655482	0.588482	0.370757	0.65232	0.693548	0.0368852	0.496245	0.2232	0.183627	0.366285
0.650871	0.836233	0.422977	0.648431	0.645161	0.0545594	0.459835	0.0944434	0.110819	0.352758
0.647029	0.487702	0.422977	0.642209	0.790323	0.0186988	0.77063	0.165364	0.0984947	0.585848
0.627049	0.457109	0.331593	0.623542	0.693548	0.0135758	0.819793	0.161817	0.102405	0.648283
0.615523	0.308938	0.355091	0.610319	0.790323	0.341445	0.72634	0.354723	0.357754	0.547347
0.611936	0.727654	0.399478	0.609541	0.612903	0.0166496	0.522508	0.0997214	0.106967	0.370447
0.609631	0.521296	0.347258	0.608504	0.532258	0.00794057	0.759721	0.172431	0.0853722	0.570239
0.589395	0.373125	0.587467	0.589059	0.467742	0.15958	0.511891	0.298091	0.242168	0.349636
0.587346	0.403119	0.177546	0.589577	0.306452	0.0348361	0.919348	0.692288	0.782393	0.921956
0.582223	0.496101	0.258486	0.58154	0.483871	0.00230533	0.78248	0.155382	0.122448	0.608741
0.573002	0.476305	0.287206	0.571688	0.516129	0.00409836	0.727024	0.120791	0.0788928	0.578564
0.570953	0.691662	0.37859	0.568836	0.564516	0.00614754	0.455168	0.082335	0.0913814	0.318418
0.570697	0.368926	0.556136	0.569873	0.483871	0.0335553	0.599418	0.185776	0.174894	0.426639
0.561732	0.626875	0.27154	0.558206	0.645161	0.0788934	0.669636	0.111441	0.10055	0.519251
0.55917	0.641872	0.347258	0.557169	0.548387	0.00230533	0.532127	0.109385	0.0983185	0.390219
0.555328	0.404319	0.582245	0.553539	0.532258	0.0146004	0.614445	0.192187	0.137878	0.420395
0.555072	0.623875	0.355091	0.554317	0.467742	0.0317623	0.684378	0.158266	0.100039	0.519251
0.555072	0.212957	0.32376	0.553798	0.5	0.133709	0.693455	0.619853	0.423949	0.525494
0.554559	0.34853	0.308094	0.554835	0.403226	0.00256148	0.715215	0.141966	0.0935073	0.544225
0.549693	0.338332	0.310705	0.549391	0.435484	0.00947746	0.707177	0.139678	0.0917472	0.531738
0.548156	0.417516	0.302872	0.542909	0.741935	0.0566086	0.407406	0.154547	0.154086	0.364204
0.542777	0.202759	0.29765	0.539279	0.629032	0.0325307	0.736698	0.393602	0.298698	0.565036
0.538166	0.367127	0.655352	0.53539	0.580645	0.051998	0.625331	0.199515	0.15776	0.405827
0.535605	0.616677	0.349869	0.533835	0.516129	0.0053791	0.552917	0.110593	0.0852334	0.395421
0.532018	0.4985	0.221932	0.531242	0.451613	0.0455943	0.57616	0.0947799	0.0736006	0.491155
0.532018	0.420516	0.198433	0.533835	0.290323	0.0233094	0.811063	0.402823	0.463753	0.69719
0.526383	0.385723	0.407311	0.525279	0.467742	0.00896516	0.498365	0.110525	0.104088	0.33923
0.520236	0.232753	0.381201	0.518019	0.532258	0.064293	0.605914	0.577407	0.47426	0.448491
0.518699	0.567487	0.276762	0.514389	0.66129	0.0179303	0.66846	0.133078	0.0972359	0.495317
0.509734	0.490702	0.302872	0.504537	0.709677	0.0048668	0.723903	0.157698	0.0943539	0.537981
0.508197	0.19796	0.665796	0.5105	0.241935	0.020748	0.622581	0.413423	0.276052	0.433923
0.507941	0.527295	0.245431	0.503241	0.677419	0.00742828	0.652558	0.104694	0.0777238	0.483871
0.506404	0.636473	0.344648	0.501685	0.677419	0.0266393	0.510127	0.0989989	0.0907613	0.345473
0.505123	0.397121	0.592689	0.504796	0.403226	0.0184426	0.585882	0.13434	0.0902539	0.388137
0.50333	0.576485	0.318538	0.504278	0.322581	0.0128074	0.576631	0.0974632	0.0713751	0.401665
0.498719	0.289742	0.51436	0.500907	0.241935	0.121158	0.612172	0.315612	0.209905	0.431842
0.496158	0.268746	0.321149	0.493129	0.564516	0.0233094	0.574977	0.210303	0.207118	0.432882
0.491035	0.463707	0.237598	0.488463	0.532258	0.0117828	0.626836	0.107755	0.0873584	0.472425
0.486936	0.439712	0.250653	0.483536	0.580645	0	0.669606	0.114317	0.053853	0.463059
0.485912	0.236353	0.308094	0.483018	0.548387	0.00409836	0.623668	0.277481	0.218081	0.438085
0.477971	0.386923	0.310705	0.478351	0.33871	0.0212602	0.639242	0.116915	0.0708282	0.432882
0.475154	0.326335	0.104439	0.47887	0.129032	0.0102459	0.792663	0.472764	0.585362	0.764828
0.471055	0.296341	0.347258	0.470573	0.387097	0.0166496	0.521048	0.106843	0.105095	0.336108
0.470031	0.406719	0.318538	0.466165	0.596774	0.0630123	0.671611	0.155481	0.125287	0.479709
0.464908	0.24835	0.258486	0.459943	0.66129	0.0117828	0.595572	0.233516	0.210256	0.448491
0.461322	0.473905	0.167102	0.46098	0.370968	0.00332992	0.617483	0.0929622	0.065123	0.453694
0.45748	0.268146	0.355091	0.457091	0.370968	0.0245902	0.615685	0.156377	0.0902327	0.407908
0.456711	0.475705	0.26893	0.454239	0.5	0.00870902	0.626981	0.124801	0.0599657	0.447451
0.456711	0.482903	0.248042	0.453461	0.548387	0.00204918	0.649455	0.107455	0.0766558	0.463059
0.453893	0.311338	0.255875	0.453721	0.354839	0.00614754	0.63833	0.125209	0.0738403	0.447451
0.452869	0.290342	0.274151	0.454239	0.258065	0.00230533	0.614322	0.103508	0.0680066	0.431842
0.448514	0.360528	0.164491	0.448794	0.322581	0.00256148	0.614723	0.135049	0.0689893	0.440166
0.442623	0.25135	0.483029	0.442313	0.354839	0.00563525	0.593954	0.155364	0.0891119	0.381894
0.442367	0.404319	0.143603	0.442313	0.33871	0.00153689	0.580845	0.0871454	0.0624165	0.463059
0.439037	0.475105	0.240209	0.437646	0.419355	0.0122951	0.384475	0.0740985	0.0784903	0.245578
0.4375	0.485303	0.193211	0.435053	0.483871	0.00845287	0.590938	0.0936417	0.0755751	0.401665
0.435451	0.417516	0.229765	0.431164	0.596774	0.00204918	0.593144	0.0842581	0.0529943	0.440166
0.431352	0.423515	0.138381	0.429868	0.419355	0.191342	0.424468	0.0711881	0.0916301	0.352758
0.430328	0.204559	0.248042	0.426497	0.564516	0.0146004	0.590532	0.332987	0.297468	0.413111
0.428535	0.330534	0.195822	0.425719	0.5	0.0133197	0.431469	0.149145	0.135183	0.266389
0.42623	0.275345	0.101828	0.428053	0.209677	0.00281762	0.780779	0.515471	0.602917	0.73153
0.424436	0.263347	0.281984	0.424423	0.322581	0.00461066	0.619326	0.118146	0.0716084	0.413111
0.423668	0.343731	0.24282	0.420275	0.532258	0.00512295	0.556061	0.1678	0.131726	0.378772
0.421107	0.514697	0.203655	0.416904	0.580645	0.00794057	0.352412	0.0681464	0.0723638	0.23205
0.42085	0.266347	0.368146	0.418978	0.435484	0.00512295	0.52977	0.126879	0.0839457	0.344433
0.419314	0.196761	0.430809	0.420275	0.258065	0.0112705	0.480956	0.199578	0.151556	0.30281
0.411373	0.215957	0.469974	0.412497	0.241935	0.0120389	0.560994	0.365725	0.215464	0.389178
0.408555	0.457109	0.245431	0.404978	0.532258	0.0110143	0.538518	0.0758304	0.0536162	0.338189
0.405994	0.178764	0.454308	0.407311	0.225806	0.0230533	0.502017	0.228582	0.14503	0.331946
0.404201	0.325135	0.148825	0.403682	0.33871	0.00179303	0.669206	0.0921012	0.0532257	0.453694
0.404201	0.203959	0.370757	0.405237	0.241935	0.0053791	0.611159	0.192965	0.0981322	0.404787
0.399846	0.409718	0.193211	0.397459	0.451613	0.00128074	0.524746	0.0635931	0.0359953	0.353798
0.398309	0.40192	0.219321	0.394866	0.516129	0.00128074	0.587524	0.0853632	0.055093	0.399584
0.398053	0.181764	0.258486	0.398756	0.258065	0.000768443	0.576591	0.129718	0.080436	0.373569
0.394723	0.325735	0.253264	0.394866	0.290323	0.00358607	0.440808	0.0847875	0.0760717	0.272633
0.391393	0.466107	0.185379	0.387866	0.516129	0.0153689	0.422134	0.0727439	0.0577396	0.299688
0.390881	0.262148	0.313316	0.391496	0.258065	0.00742828	0.584495	0.109711	0.0679539	0.386056
0.390625	0.319736	0.190601	0.386829	0.532258	0.00153689	0.616065	0.0771845	0.0437497	0.422477
0.386783	0.263947	0.37859	0.388644	0.177419	0.0130635	0.461896	0.13314	0.108575	0.32154
0.383453	0.39832	0.234987	0.377755	0.645161	0.00307377	0.603965	0.0910071	0.0543313	0.391259
0.381148	0.35213	0.114883	0.376718	0.564516	0.000512295	0.539198	0.0719552	0.0469868	0.387097
0.375768	0.374925	0.263708	0.37231	0.5	0.0245902	0.417772	0.0834056	0.0817579	0.255983
0.375256	0.417516	0.164491	0.373347	0.403226	0.00102459	0.510965	0.0801062	0.0598353	0.33923
0.372439	0.266947	0.0992167	0.367903	0.564516	0.0186988	0.62409	0.755362	0.443594	0.494277
0.370645	0.356329	0.250653	0.367643	0.467742	0.0117828	0.539152	0.081418	0.0488499	0.340271
0.369365	0.172765	0.464752	0.370495	0.209677	0.00102459	0.525442	0.333489	0.195227	0.386056
0.369109	0.153569	0.295039	0.36894	0.290323	0.00973361	0.43869	0.292584	0.218871	0.366285
0.367316	0.283743	0.154047	0.365828	0.370968	0.00947746	0.327125	0.105463	0.102247	0.206035
0.367059	0.307738	0.154047	0.367384	0.258065	0.00153689	0.575866	0.088741	0.0541773	0.382934
0.365523	0.226755	0.253264	0.36531	0.290323	0.00102459	0.616867	0.114651	0.0774927	0.3923
0.36501	0.190162	0.214099	0.359865	0.596774	0.00794057	0.503275	0.231048	0.207686	0.316337
0.362961	0.291542	0.172324	0.360902	0.403226	0.00153689	0.587595	0.0999556	0.0622726	0.415193
0.362193	0.193161	0.51436	0.364532	0.129032	0.00358607	0.469873	0.182856	0.126785	0.310094
0.360143	0.314337	0.112272	0.358569	0.370968	0.00179303	0.503655	0.0773445	0.0491692	0.369407
0.360143	0.44991	0.180157	0.354421	0.629032	0.00845287	0.316044	0.0617385	0.0570519	0.218522
0.357838	0.446311	0.27154	0.352865	0.580645	0.00742828	0.428921	0.068622	0.0421375	0.238293
0.356301	0.367127	0.140992	0.352346	0.516129	0.00102459	0.50918	0.0707437	0.0450708	0.323621
0.354508	0.260348	0.206266	0.354939	0.241935	0.00204918	0.572244	0.0810991	0.0439249	0.355879
0.351691	0.314937	0.234987	0.345346	0.66129	0.00435451	0.557699	0.102748	0.0612469	0.369407
0.351691	0.256749	0.310705	0.34768	0.516129	0.00332992	0.572545	0.0922978	0.0491383	0.347555
0.350922	0.34973	0.16188	0.348198	0.435484	0.000256148	0.54922	0.0728189	0.0393627	0.334027
0.349385	0.266947	0.164491	0.349494	0.258065	0.000768443	0.559881	0.0997626	0.0745466	0.398543
0.345287	0.159568	0.305483	0.347161	0.145161	0.00358607	0.484196	0.171246	0.120286	0.317378
0.338115	0.39772	0.114883	0.335494	0.419355	0.00461066	0.27651	0.0500738	0.0494987	0.186264
0.337602	0.173965	0.394256	0.337827	0.241935	0.0384221	0.492806	0.247929	0.157943	0.319459
0.336322	0.290342	0.0809399	0.33316	0.451613	0.00128074	0.49175	0.0571564	0.0413981	0.347555
0.334529	0.379724	0.151436	0.332123	0.403226	0.000768443	0.350133	0.0527626	0.0508671	0.227888
0.334016	0.152969	0.185379	0.330827	0.451613	0.00358607	0.514226	0.212043	0.128172	0.318418
0.334016	0.345531	0.164491	0.329012	0.564516	0.000768443	0.573386	0.101554	0.048494	0.376691
0.334016	0.320936	0.206266	0.331346	0.419355	0.00204918	0.542379	0.0807382	0.0440007	0.347555
0.333504	0.212957	0.211488	0.332901	0.290323	0.00128074	0.539822	0.0921147	0.0495034	0.341311
0.331455	0.394721	0.195822	0.327197	0.516129	0.00307377	0.453456	0.0682254	0.0372881	0.24974
0.330174	0.162567	0.295039	0.331346	0.177419	0.0384221	0.457524	0.250988	0.154219	0.313215
0.32915	0.384523	0.208877	0.324345	0.548387	0.00307377	0.355547	0.0658194	0.0518091	0.218522
0.328893	0.15117	0.420366	0.330568	0.145161	0.00870902	0.497984	0.260177	0.174402	0.349636
0.327613	0.208758	0.237598	0.324864	0.419355	0.00128074	0.567425	0.0897376	0.0493182	0.347555
0.325564	0.181764	0.229765	0.328753	0.0483871	0.0115266	0.474571	0.140306	0.10314	0.322581
0.325051	0.15237	0.182768	0.322271	0.419355	0.00256148	0.461364	0.118089	0.133726	0.313215
0.32377	0.279544	0.0913838	0.322012	0.354839	0.00307377	0.488579	0.0654662	0.0411823	0.345473
0.323514	0.133173	0.29765	0.325123	0.145161	0.00256148	0.53951	0.303564	0.18627	0.342352
0.32249	0.182364	0.114883	0.324345	0.129032	0.000256148	0.470781	0.0723833	0.049141	0.336108
0.32249	0.19856	0.177546	0.321234	0.322581	0.00384221	0.541562	0.0729121	0.0376746	0.324662
0.322234	0.259148	0.101828	0.32279	0.209677	0.000512295	0.560881	0.137056	0.109029	0.390219
0.321721	0.19916	0.151436	0.323568	0.129032	0.00204918	0.504684	0.11107	0.0570441	0.332986
0.319416	0.233353	0.229765	0.31916	0.258065	0.00256148	0.473981	0.140956	0.0686271	0.293444
0.318648	0.228554	0.0626632	0.319419	0.193548	0.000512295	0.524861	0.0699539	0.0469854	0.394381
0.317367	0.133173	0.174935	0.314234	0.435484	0.0819672	0.356771	0.267222	0.170372	0.210198
0.316855	0.322136	0.339426	0.318123	0.16129	0.0153689	0.408378	0.0937483	0.0911895	0.263267
0.316342	0.196161	0.214099	0.31553	0.290323	0.00461066	0.526557	0.0856025	0.0548652	0.347555
0.31583	0.160168	0.151436	0.317086	0.16129	0.000512295	0.514198	0.0724399	0.0452046	0.331946
0.314805	0.391122	0.221932	0.311123	0.467742	0.00384221	0.393013	0.0625966	0.0474119	0.239334
0.314549	0.146371	0.266319	0.317345	0.0645161	0.00614754	0.428679	0.12303	0.085033	0.257024
0.314293	0.232753	0.0992167	0.313715	0.274194	0.000256148	0.471671	0.0634349	0.051673	0.354839
0.313781	0.169766	0.180157	0.31553	0.129032	0.00256148	0.508667	0.104517	0.0627808	0.346514
0.313525	0.292741	0.164491	0.309826	0.467742	0.00256148	0.534106	0.0807455	0.0353046	0.318418
0.313525	0.281344	0.313316	0.309826	0.467742	0.0102459	0.541218	0.0887213	0.0438618	0.305931
0.309682	0.390522	0.21671	0.307234	0.387097	0.00256148	0.33003	0.0479376	0.0421868	0.184183
0.308658	0.389922	0.154047	0.302826	0.596774	0.00307377	0.357942	0.0567662	0.0496255	0.210198
0.307633	0.229754	0.167102	0.309048	0.145161	0.00256148	0.497255	0.0674983	0.0387874	0.312175
0.306865	0.177564	0.389034	0.306456	0.258065	0.00461066	0.415732	0.203672	0.132073	0.271592
0.306609	0.358728	0.18799	0.306974	0.209677	0	0.421574	0.0567778	0.0421431	0.252862
0.306352	0.119376	0.122715	0.305678	0.274194	0.000768443	0.533375	0.0799587	0.0441339	0.33923
0.306352	0.260348	0.0939948	0.305678	0.274194	0.00153689	0.522673	0.0624834	0.0344722	0.347555
0.30584	0.169166	0.261097	0.306456	0.193548	0.00614754	0.406831	0.0979796	0.0744139	0.240375
0.305584	0.332933	0.164491	0.302307	0.435484	0.000256148	0.523939	0.0731071	0.0403727	0.334027
0.305072	0.109778	0.138381	0.304641	0.258065	0.0251025	0.296388	0.124411	0.16874	0.17794
0.305072	0.261548	0.120104	0.302826	0.370968	0.00102459	0.483788	0.0606391	0.0372404	0.335068
0.304303	0.215357	0.122715	0.305419	0.16129	0.00332992	0.475686	0.0899953	0.0500775	0.296566
0.304303	0.293341	0.250653	0.299974	0.5	0.00742828	0.50478	0.0786367	0.0492652	0.319459
0.301742	0.14757	0.0966057	0.302567	0.177419	0.0571209	0.400867	0.0591836	0.0545409	0.293444
0.301486	0.236953	0.0966057	0.301011	0.258065	0.00665984	0.511778	0.0806419	0.0423677	0.334027
0.30123	0.227355	0.0913838	0.299974	0.306452	0.00563525	0.62953	0.396097	0.416665	0.479709
0.300973	0.214757	0.0992167	0.299974	0.290323	0.00435451	0.569571	0.0752049	0.0473145	0.371488
0.299436	0.379124	0.159269	0.293492	0.596774	0.00179303	0.367474	0.0613413	0.0385025	0.209157
0.297643	0.191362	0.266319	0.298678	0.16129	0.000256148	0.422833	0.115639	0.0856888	0.251821
0.295594	0.156569	0.151436	0.296085	0.193548	0.00102459	0.49682	0.0743703	0.0431115	0.319459
0.294314	0.104379	0.0574413	0.296344	0.0967742	0.0566086	0.652474	0.501078	0.583619	0.551509
0.293801	0.14937	0.24282	0.295826	0.0967742	0.0112705	0.369828	0.120323	0.113216	0.222685
0.293545	0.229154	0.10705	0.294011	0.193548	0.00307377	0.574162	0.156414	0.136527	0.380853
0.293289	0.185363	0.133159	0.292715	0.258065	0.00128074	0.511503	0.0549601	0.029436	0.319459
0.292777	0.158968	0.104439	0.292974	0.209677	0.00153689	0.489195	0.0550089	0.0339883	0.317378
0.291496	0.170966	0.172324	0.291418	0.225806	0.000256148	0.491757	0.0863779	0.0536413	0.316337
0.29124	0.191362	0.104439	0.2909	0.241935	0.000256148	0.475186	0.0528309	0.034764	0.301769
0.286885	0.217157	0.078329	0.285196	0.322581	0.000256148	0.465225	0.0620829	0.0421163	0.334027
0.286373	0.107978	0.154047	0.284418	0.33871	0.00563525	0.4729	0.181203	0.1539	0.306972
0.286373	0.222555	0.0600522	0.282862	0.435484	0	0.474204	0.058176	0.0335863	0.323621
0.285861	0.244751	0.109661	0.282344	0.435484	0.00128074	0.523547	0.0699633	0.0387811	0.347555
0.28458	0.173365	0.164491	0.28027	0.483871	0.0166496	0.549668	0.161518	0.160906	0.382934
0.283043	0.202759	0.245431	0.283899	0.16129	0.00179303	0.477375	0.0831292	0.0517675	0.292404
0.280994	0.159568	0.206266	0.281825	0.16129	0.000256148	0.405332	0.0898031	0.0770723	0.235172
0.280225	0.158368	0.10705	0.278455	0.322581	0.000768443	0.528766	0.122546	0.0420716	0.310094
0.279969	0.253149	0.114883	0.277936	0.33871	0.000256148	0.51504	0.0699557	0.0344665	0.336108
0.279201	0.256149	0.078329	0.278714	0.241935	0	0.384638	0.0616109	0.0352193	0.247659
0.278689	0.109178	0.104439	0.277936	0.258065	0.144723	0.587783	0.153318	0.205202	0.48179
0.27792	0.237552	0.0574413	0.277936	0.209677	0.000768443	0.286975	0.0516102	0.0461602	0.223725
0.276895	0.287343	0.13577	0.273529	0.419355	0.000768443	0.494747	0.0658164	0.0359216	0.297607
0.276127	0.160168	0.0835509	0.275862	0.225806	0	0.525499	0.0630423	0.0278858	0.311134
0.275871	0.137972	0.237598	0.275603	0.225806	0.00256148	0.494439	0.0895495	0.0495941	0.266389
0.27459	0.208758	0.0966057	0.273269	0.290323	0.000256148	0.504475	0.0678033	0.0355886	0.30385
0.273053	0.196161	0.101828	0.273269	0.193548	0	0.451988	0.0573522	0.0328427	0.289282
0.272285	0.20156	0.0835509	0.270677	0.306452	0.00307377	0.548197	0.0859222	0.0479547	0.331946
0.272285	0.108578	0.383812	0.274047	0.0967742	0.00332992	0.393972	0.185499	0.112744	0.216441
0.27126	0.204559	0.167102	0.271714	0.177419	0.000768443	0.416758	0.0630947	0.031706	0.254943
0.27126	0.15177	0.195822	0.271195	0.209677	0.000768443	0.496256	0.081934	0.0397323	0.277836
0.26793	0.154169	0.35248	0.267825	0.209677	0.00896516	0.419576	0.178509	0.0997113	0.217482
0.267674	0.137972	0.159269	0.264973	0.370968	0	0.585117	0.0840163	0.0559953	0.354839
0.267162	0.161968	0.122715	0.267825	0.16129	0.0353484	0.528071	0.166342	0.166826	0.398543
0.266906	0.241152	0.0417755	0.267306	0.177419	0.00819672	0.256533	0.0404542	0.0498058	0.208117
0.266137	0.263947	0.174935	0.263936	0.33871	0.00179303	0.304749	0.0586332	0.0545545	0.173777
0.266137	0.328734	0.237598	0.26601	0.209677	0.00256148	0.422425	0.0650891	0.0424475	0.226847
0.265881	0.122975	0.227154	0.26601	0.193548	0.000768443	0.526557	0.0863573	0.0468705	0.323621
0.264344	0.262747	0.0887728	0.263158	0.274194	0.000512295	0.396536	0.0464978	0.0248809	0.221644
0.263832	0.153569	0.16188	0.261084	0.370968	0.00204918	0.531638	0.0772	0.0427481	0.326743
0.26332	0.178164	0.0522193	0.263158	0.209677	0.000512295	0.457762	0.0434229	0.0296362	0.330905
0.262295	0.158968	0.159269	0.261862	0.225806	0.00230533	0.475067	0.102232	0.0440169	0.295525
0.262039	0.227954	0.120104	0.260306	0.306452	0.000256148	0.506859	0.0688456	0.0352247	0.28512
0.259734	0.273545	0.174935	0.260047	0.177419	0.00461066	0.332125	0.0578563	0.068591	0.182102
0.259477	0.224355	0.073107	0.257973	0.290323	0.00179303	0.315655	0.0734568	0.0503402	0.221644
0.259221	0.215357	0.0966057	0.257195	0.322581	0	0.438057	0.049276	0.0332844	0.293444
0.258965	0.0935813	0.300261	0.260306	0.112903	0.0186988	0.378467	0.368828	0.203726	0.218522
0.258965	0.104979	0.112272	0.257195	0.306452	0.0404713	0.269282	0.145195	0.109696	0.145682
0.258709	0.213557	0.143603	0.257713	0.258065	0.00307377	0.491143	0.0690625	0.0394779	0.294485
0.258453	0.179964	0.122715	0.260565	0.0645161	0.000512295	0.361426	0.0573014	0.0506122	0.203954
0.257941	0.206959	0.0913838	0.256676	0.274194	0.00204918	0.471628	0.130705	0.0876265	0.327784
0.257172	0.208158	0.075718	0.253824	0.403226	0	0.4013	0.0416264	0.0296009	0.280957
0.256916	0.182364	0.0887728	0.257454	0.16129	0	0.423872	0.0484671	0.0318218	0.264308
0.255379	0.257349	0.130548	0.256158	0.145161	0.00204918	0.348277	0.0533477	0.0433018	0.186264
0.254098	0.197361	0.0652742	0.255898	0.0806452	0.00281762	0.44287	0.0931979	0.106356	0.300728
0.254098	0.115177	0.109661	0.255639	0.0967742	0.00128074	0.466155	0.0569617	0.0297013	0.276795
0.253842	0.235153	0.154047	0.253306	0.225806	0.00409836	0.386603	0.0521699	0.0415905	0.237253
0.253074	0.209958	0.138381	0.250454	0.354839	0.000256148	0.450901	0.0609821	0.0299786	0.275754
0.252561	0.141572	0.0966057	0.253824	0.112903	0.00589139	0.477986	0.262007	0.279629	0.315297
0.251793	0.289142	0.143603	0.246305	0.532258	0.0053791	0.376426	0.0666016	0.0450827	0.201873
0.250768	0.0833833	0.182768	0.249157	0.290323	0.00281762	0.552754	0.330433	0.172557	0.365245
0.250512	0.044991	0.138381	0.250454	0.193548	0.131404	0.395029	0.186122	0.169773	0.254943
0.249232	0.109178	0.156658	0.247861	0.274194	0.00307377	0.477629	0.0672721	0.0370173	0.272633
0.248463	0.190762	0.0678851	0.247861	0.225806	0.000768443	0.479689	0.0560461	0.0330996	0.315297
0.246926	0.289142	0.0861619	0.245268	0.290323	0.00204918	0.269282	0.0386897	0.0480442	0.174818
0.24667	0.169166	0.29765	0.245009	0.290323	0.0053791	0.363045	0.0856096	0.0552585	0.181061
0.24667	0.176965	0.0913838	0.243713	0.370968	0.000256148	0.525123	0.0615454	0.0352492	0.327784
0.245902	0.168566	0.120104	0.245528	0.209677	0.00102459	0.499198	0.0596329	0.0297545	0.288241
0.245389	0.179364	0.0992167	0.244231	0.258065	0.000768443	0.508945	0.0612692	0.0392005	0.310094
0.245133	0.191962	0.073107	0.245787	0.145161	0.00153689	0.480573	0.203483	0.155947	0.328824
0.245133	0.225555	0.10705	0.245787	0.145161	0	0.510988	0.150048	0.115682	0.308012
0.244621	0.127774	0.109661	0.244231	0.209677	0.010502	0.472132	0.103848	0.107431	0.361082
0.244365	0.182963	0.0992167	0.242676	0.290323	0.00153689	0.405824	0.0441232	0.0279773	0.239334
0.243084	0.195561	0.075718	0.241639	0.274194	0	0.469491	0.0539279	0.029056	0.299688
0.243084	0.125375	0.0626632	0.243453	0.16129	0.00563525	0.372224	0.0641297	0.0424923	0.258065
0.242316	0.25195	0.112272	0.239305	0.370968	0.000768443	0.480962	0.0649311	0.0342944	0.272633
0.242059	0.171566	0.117493	0.242935	0.129032	0.000512295	0.403947	0.0574775	0.0341594	0.247659
0.241035	0.256749	0.101828	0.236712	0.451613	0	0.435253	0.0558876	0.0316965	0.23205
0.241035	0.134973	0.075718	0.238527	0.33871	0.000256148	0.485344	0.0530216	0.0249135	0.275754
0.240779	0.214157	0.140992	0.239824	0.241935	0	0.456818	0.0544606	0.0275795	0.270552
0.239754	0.141572	0.0417755	0.239824	0.177419	0	0.413563	0.0447754	0.0321354	0.316337
0.238473	0.25015	0.156658	0.239305	0.129032	0.00102459	0.414279	0.0597316	0.034755	0.210198
0.238473	0.0911818	0.0809399	0.238527	0.177419	0.000256148	0.472087	0.0814842	0.0394889	0.276795
0.238217	0.205759	0.0809399	0.235157	0.370968	0.00204918	0.44172	0.0600111	0.0368694	0.251821
0.237449	0.114577	0.138381	0.236453	0.241935	0.0179303	0.264282	0.0910159	0.100798	0.1436
0.237449	0.209358	0.104439	0.233083	0.451613	0.000512295	0.452972	0.0475765	0.0209368	0.255983
0.237193	0.157768	0.0835509	0.235416	0.290323	0.00102459	0.516238	0.0621713	0.0401549	0.271592
0.236936	0.224355	0.0574413	0.23775	0.129032	0.0189549	0.218004	0.0518443	0.0661055	0.168574
0.235912	0.264547	0.140992	0.236453	0.145161	0.00358607	0.255855	0.0413713	0.0491215	0.158169
0.2354	0.222555	0.0443864	0.236712	0.0967742	0.0350922	0.197584	0.0543229	0.0537144	0.168574
0.2354	0.0791842	0.112272	0.235675	0.16129	0.00153689	0.446906	0.0651184	0.03501	0.251821
0.234631	0.276545	0.10705	0.229453	0.5	0.00281762	0.327611	0.0570701	0.0317428	0.169615
0.234631	0.146971	0.078329	0.235416	0.129032	0.000512295	0.427449	0.0465959	0.0252925	0.251821
0.234375	0.0287942	0.073107	0.233342	0.241935	0.0430328	0.332482	0.098659	0.0834562	0.28616
0.234119	0.171566	0.0496084	0.232564	0.274194	0.000256148	0.412891	0.0383146	0.0278101	0.288241
0.233094	0.182963	0.0992167	0.229712	0.387097	0.000768443	0.416448	0.0404851	0.020483	0.246618
0.232326	0.171566	0.112272	0.232305	0.177419	0.00384221	0.407579	0.0407402	0.0290575	0.247659
0.232326	0.187762	0.114883	0.232046	0.193548	0.00128074	0.42766	0.0387768	0.0195855	0.260146
0.231301	0.229754	0.120104	0.227638	0.403226	0.000512295	0.464971	0.0640129	0.0370168	0.255983
0.230789	0.208758	0.0417755	0.228157	0.33871	0.00589139	0.341547	0.0824021	0.0574803	0.231009
0.230789	0.085183	0.143603	0.231009	0.16129	0.000256148	0.523804	0.0973346	0.0530579	0.311134
0.229252	0.207558	0.151436	0.226601	0.33871	0.000768443	0.481799	0.105709	0.047172	0.258065
0.228996	0.192561	0.0261097	0.229453	0.145161	0	0.279352	0.0465336	0.0451119	0.217482
0.228996	0.24895	0.117493	0.227897	0.241935	0.0146004	0.276057	0.0409685	0.0332427	0.146722
0.228484	0.141572	0.174935	0.23049	0.0483871	0.000256148	0.325769	0.0752587	0.0501026	0.182102
[truncated: 2,516 more rows]
